# Supplementary material for: The WSD-type wax ester synthase is widely conserved in streptophytes and crucial for floral organ formation under high humidity in land plants
Source: J Plant Res. 2025 Apr 1;138(3):497–509. doi: 10.1007/s10265-025-01628-6 (PMC12062176; doi:10.1007/s10265-025-01628-6)
Supplement: Supplementary file 2 — Supplementary file2 (XLSX 96 KB) [file 10265_2025_1628_MOESM2_ESM.xlsx]

## Sheet: cover
Supplementary information (Table S1)
The WSD-type wax ester synthase is widely conserved in streptophytes and crucial for floral organ formation under high humidity in land plants
Journal of Plant Research
Takashi Nobusawa1*, Yuko Sasaki-Sekimoto2, Hiroyuki Ohta2, Makoto Kusaba1
1 Graduate School of Integrated Sciences for Life, Hiroshima University, 1-4-3, Kagamiyama, Higashi-Hiroshima 739-8526, Japan
2 Phytolipid Technologies Inc., 4259-3, Nagatsuta, Midori-ku, Yokohama 226-8510, Japan
*For correspondence. E-mail nobusawa@hiroshima-u.ac.jp

## Sheet: Increased in Mutant (LowRH)
ID	P-Value	Fold Change	NCBI_Symbol	NCBI_Synonyms	NCBI_description	NCBI_GO_term	NCBI_type_of_gene	NCBI_GeneID	TAIR_po_anatomy	TAIR_po_temporal
AT3G53140	0.0253953	3.2484	AT3G53140		O-methyltransferase family protein	cytosol///methyltransferase activity///O-methyltransferase activity///S-adenosylmethionine-dependent methyltransferase activity///nicotinate N-methyltransferase activity///aromatic compound biosynthetic process///methylation///protein dimerization activity///nicotinate metabolic process	protein-coding	824480
AT2G32180	0.0388186	3.02717	PTAC18	F22D22.7|F22D22_7|plastid transcriptionally active 18	plastid transcriptionally active 18	protein binding///biological_process///chloroplast///chloroplast nucleoid	protein-coding	817777	PO:0000293
AT5G65860	0.066048	2.65291	AT5G65860	K14B20.3|K14B20_3	ankyrin repeat family protein	nucleus///cytoplasm///cytoplasm///S-adenosylmethionine-dependent methyltransferase activity///protein-arginine N-methyltransferase activity	protein-coding	836715	PO:0000013///PO:0000037///PO:0000230///PO:0008019///PO:0009005///PO:0009006///PO:0009009///PO:0009010///PO:0009025///PO:0009029///PO:0009030///PO:0009031///PO:0009032///PO:0009046///PO:0009047///PO:0009052///PO:0020030///PO:0020038///PO:0020100///PO:0020137///PO:0025022///PO:0000293	PO:0001054///PO:0001078///PO:0001081///PO:0001185///PO:0004507///PO:0007064///PO:0007095///PO:0007098///PO:0007103///PO:0007115///PO:0007123///PO:0007611///PO:0007616
AT2G37130	0.0264448	2.59441	AT2G37130	T2N18.11|T2N18_11	Peroxidase superfamily protein	peroxidase activity///extracellular region///response to stress///response to oxidative stress///plant-type cell wall///plasmodesma///heme binding///defense response to fungus	protein-coding	818289	PO:0000013///PO:0000230///PO:0009005///PO:0009009///PO:0009025///PO:0009029///PO:0009030///PO:0009031///PO:0009046///PO:0009047///PO:0020030///PO:0020100///PO:0020137///PO:0025022///PO:0025281///PO:0000293	PO:0001054///PO:0001185///PO:0007095///PO:0007115///PO:0007123///PO:0007611///PO:0007616
AT5G45400	0.0707474	2.46799	RPA70C	ATRPA70C|MFC19.7|MFC19_7|RPA1C|Replication Protein A 1C	Replication factor-A protein 1-like protein	double-strand break repair via homologous recombination///damaged DNA binding///nucleus///DNA replication factor A complex///DNA unwinding involved in DNA replication///nucleotide-excision repair///telomere maintenance via telomerase///single-stranded telomeric DNA binding///meiotic cell cycle	protein-coding	834576	PO:0000037///PO:0009005///PO:0009006///PO:0009009///PO:0009010///PO:0009025///PO:0009031///PO:0009032///PO:0009046///PO:0009052///PO:0020038///PO:0020100///PO:0025022///PO:0000293	PO:0001078///PO:0001081///PO:0001185///PO:0004507///PO:0007064///PO:0007115///PO:0007611///PO:0007616
AT3G51290	0.0225776	2.37586	AT3G51290	APSR1|Altered Phosphate Starvation Response 1	pyridoxal-phosphate-dependent serine hydroxymethyltransferase, putative (DUF632)	GTPase activity///GTP binding///nucleus	protein-coding	824292	PO:0000013///PO:0000037///PO:0008019///PO:0009005///PO:0009006///PO:0009009///PO:0009010///PO:0009025///PO:0009030///PO:0009031///PO:0009032///PO:0009046///PO:0009052///PO:0020038///PO:0020100///PO:0025022///PO:0025281	PO:0001054///PO:0001078///PO:0001081///PO:0001185///PO:0004507///PO:0007064///PO:0007098///PO:0007103///PO:0007115///PO:0007611///PO:0007616
AT1G56100	0.0157478	2.28799	AT1G56100	T6H22.11|T6H22_11	Plant invertase/pectin methylesterase inhibitor superfamily protein	enzyme inhibitor activity///cytoplasm///chloroplast///negative regulation of catalytic activity///negative regulation of catalytic activity///pectinesterase inhibitor activity	protein-coding	842062	PO:0009009///PO:0009031	PO:0001185///PO:0007616
AT4G38550	0.0277571	2.23804	AT4G38550	F20M13.110|F20M13_110	phospholipase-like protein (PEARLI 4) family protein	nucleus///cytoplasm///plasma membrane	protein-coding	830012	PO:0000013///PO:0000037///PO:0000230///PO:0008019///PO:0009005///PO:0009006///PO:0009009///PO:0009010///PO:0009025///PO:0009029///PO:0009030///PO:0009031///PO:0009032///PO:0009046///PO:0009047///PO:0020030///PO:0020038///PO:0020100///PO:0020137///PO:0025022///PO:0025281///PO:0000293	PO:0001054///PO:0001078///PO:0001081///PO:0001185///PO:0004507///PO:0007064///PO:0007095///PO:0007098///PO:0007103///PO:0007115///PO:0007123///PO:0007611///PO:0007616
AT1G19360	0.0618081	2.11365	RRA3	F18O14.8|F18O14_8|reduced residual arabinose 3	Nucleotide-diphospho-sugar transferase family protein	endosome///Golgi apparatus///Golgi medial cisterna///Golgi medial cisterna///trans-Golgi network///root hair cell development	protein-coding	838519	PO:0000013///PO:0000037///PO:0000230///PO:0008019///PO:0009005///PO:0009006///PO:0009009///PO:0009010///PO:0009025///PO:0009029///PO:0009030///PO:0009031///PO:0009032///PO:0009046///PO:0009047///PO:0009052///PO:0020030///PO:0020038///PO:0020100///PO:0020137///PO:0025022///PO:0025281///PO:0000293	PO:0001054///PO:0001078///PO:0001081///PO:0001185///PO:0004507///PO:0007064///PO:0007095///PO:0007098///PO:0007103///PO:0007115///PO:0007123///PO:0007611///PO:0007616
AT3G13672	0.00890354	1.99142	AT3G13672	SINA2	TRAF-like superfamily protein	protein binding///nucleus///cytoplasm///cytoplasm///ubiquitin-dependent protein catabolic process///protein ubiquitination///protein homodimerization activity///positive regulation of response to water deprivation///regulation of autophagosome assembly	protein-coding	820573	PO:0000037///PO:0009005///PO:0009025///PO:0009029///PO:0009030///PO:0009031///PO:0009046///PO:0009047///PO:0020030///PO:0020100///PO:0025281///PO:0000293	PO:0007115///PO:0007123///PO:0007611///PO:0007616
AT1G69818	0.00678287	1.89893	AT1G69818		Defensin-like (DEFL) family protein	extracellular region	protein-coding	3767679
AT4G21870	0.037979	1.83913	AT4G21870	T8O5.80|T8O5_80	HSP20-like chaperones superfamily protein	cytoplasm///protein folding///response to heat///response to salt stress///response to hydrogen peroxide///protein self-association///unfolded protein binding///protein complex oligomerization	protein-coding	828276	PO:0000013///PO:0000037///PO:0000230///PO:0008019///PO:0009005///PO:0009006///PO:0009009///PO:0009010///PO:0009025///PO:0009029///PO:0009030///PO:0009031///PO:0009032///PO:0009046///PO:0009047///PO:0009052///PO:0020030///PO:0020038///PO:0020100///PO:0020137///PO:0025022///PO:0025281///PO:0000293	PO:0001054///PO:0001078///PO:0001081///PO:0001185///PO:0004507///PO:0007064///PO:0007095///PO:0007098///PO:0007103///PO:0007115///PO:0007123///PO:0007611///PO:0007616
AT1G09863	0.0949056	1.83138	AT1G09863		ncRNA		ncRNA	28717190
AT5G10770	0.0224827	1.67577	AT5G10770	T30N20.40|T30N20_40	Eukaryotic aspartyl protease family protein	extracellular region	protein-coding	830944	PO:0000230///PO:0009005///PO:0009009///PO:0009029///PO:0009030///PO:0009031///PO:0009046///PO:0009047///PO:0009052///PO:0020100///PO:0020137///PO:0025281///PO:0000293	PO:0001078///PO:0001185///PO:0007611///PO:0007616
AT2G47760	0.0798178	1.65136	ALG3	Arabidopsis thaliana asparagine-linked glycosylation 3|AtALG3|F17A22.15|asparagine-linked glycosylation 3	asparagine-linked glycosylation 3	mannosyltransferase activity///alpha-1,3-mannosyltransferase activity///mitochondrion///endoplasmic reticulum///endoplasmic reticulum///protein glycosylation///protein glycosylation///protein glycosylation///chloroplast///dolichyl-P-Man:Man(7)GlcNAc(2)-PP-dolichol alpha-1,6-mannosyltransferase///dol-P-Man:Man(5)GlcNAc(2)-PP-Dol alpha-1,3-mannosyltransferase activity///mannosylation	protein-coding	819388	PO:0000013///PO:0000037///PO:0000230///PO:0008019///PO:0009005///PO:0009006///PO:0009009///PO:0009010///PO:0009025///PO:0009029///PO:0009030///PO:0009031///PO:0009032///PO:0009046///PO:0009047///PO:0009052///PO:0020030///PO:0020038///PO:0020100///PO:0020137///PO:0025022///PO:0025281///PO:0000084///PO:0025195///PO:0025281///PO:0000293	PO:0001054///PO:0001078///PO:0001081///PO:0001185///PO:0004507///PO:0007064///PO:0007095///PO:0007098///PO:0007103///PO:0007115///PO:0007123///PO:0007611///PO:0007616///PO:0001016///PO:0001017
AT4G38540	0.0893266	1.63141	AT4G38540	F20M13.100|F20M13_100	FAD/NAD(P)-binding oxidoreductase family protein	response to oomycetes///monooxygenase activity///mitochondrion///plasma membrane///FAD binding	protein-coding	830011	PO:0000013///PO:0000037///PO:0000230///PO:0009005///PO:0009006///PO:0009025///PO:0009029///PO:0009030///PO:0009031///PO:0009046///PO:0009047///PO:0020030///PO:0020100///PO:0025022///PO:0025281///PO:0000293	PO:0001054///PO:0007064///PO:0007095///PO:0007098///PO:0007103///PO:0007115///PO:0007123///PO:0007611///PO:0007616
AT1G78830	0.016742	1.57446	AT1G78830	F9K20.12|F9K20_12	Curculin-like (mannose-binding) lectin family protein	extracellular region///cell wall///mitochondrion///Golgi apparatus///cytosol///plant-type cell wall///plasmodesma///apoplast///secretory vesicle	protein-coding	844220	PO:0000293
AT4G14830	0.000527592	1.56203	HSP1	DL3455W|FCAALL.332|heat shock protein 20-like protein 1	17.6 kDa class II heat shock protein	protein binding///nucleus///biological_process	protein-coding	827140	PO:0000293
AT3G49780	0.0101543	1.55817	PSK4	ATPSK3 (FORMER SYMBOL)|ATPSK4|phytosulfokine 4 precursor	phytosulfokine 4 precursor	extracellular region///Golgi apparatus///cell population proliferation///cell differentiation///extracellular matrix///extracellular matrix///cellular response to hypoxia///plant organ morphogenesis	protein-coding	824140	PO:0000037///PO:0009005///PO:0000013///PO:0000037///PO:0000230///PO:0008019///PO:0009005///PO:0009006///PO:0009009///PO:0009025///PO:0009029///PO:0009030///PO:0009031///PO:0009032///PO:0009046///PO:0009047///PO:0009052///PO:0020030///PO:0020038///PO:0020100///PO:0020137///PO:0025022///PO:0025281///PO:0000025///PO:0000035///PO:0000036///PO:0009001///PO:0009005///PO:0009025///PO:0009046///PO:000904…	PO:0001054///PO:0001185///PO:0007064///PO:0007095///PO:0007098///PO:0007103///PO:0007115///PO:0007123///PO:0007611///PO:0007616
AT3G53030	0.013534	1.55651	SRPK4	ser/arg-rich protein kinase 4	ser/arg-rich protein kinase 4	spliceosomal complex assembly///protein kinase activity///protein serine/threonine kinase activity///nucleus///nucleus///cytoplasm///protein phosphorylation///intracellular signal transduction///regulation of mRNA processing	protein-coding	824469	PO:0000013///PO:0000037///PO:0000230///PO:0008019///PO:0009005///PO:0009006///PO:0009009///PO:0009010///PO:0009025///PO:0009029///PO:0009030///PO:0009031///PO:0009032///PO:0009046///PO:0009047///PO:0009052///PO:0020030///PO:0020038///PO:0020100///PO:0020137///PO:0025022///PO:0025281///PO:0000293	PO:0001054///PO:0001078///PO:0001081///PO:0001185///PO:0004507///PO:0007064///PO:0007095///PO:0007098///PO:0007103///PO:0007115///PO:0007123///PO:0007611///PO:0007616
AT5G59540	0.0141009	1.54646	AT5G59540	F2O15.6|F2O15_6	2-oxoglutarate (2OG) and Fe(II)-dependent oxygenase superfamily protein	cytoplasm	protein-coding	836073	PO:0000013///PO:0000037///PO:0000230///PO:0008019///PO:0009006///PO:0009025///PO:0009029///PO:0009030///PO:0009031///PO:0009046///PO:0009047///PO:0020030///PO:0020038///PO:0020100///PO:0020137///PO:0025022///PO:0025281///PO:0000293	PO:0001054///PO:0007064///PO:0007095///PO:0007098///PO:0007103///PO:0007115///PO:0007123///PO:0007611///PO:0007616
AT5G19172	0.00550886	1.54046	AT5G19172		Cysteine-rich protein	extracellular region	protein-coding	3770620
AT5G37290	0.0202402	1.53981	AT5G37290	MNJ8.8|MNJ8_8	ARM repeat superfamily protein	nucleus///biological_process	protein-coding	833703	PO:0000013///PO:0000037///PO:0000230///PO:0008019///PO:0009005///PO:0009006///PO:0009009///PO:0009010///PO:0009025///PO:0009029///PO:0009030///PO:0009031///PO:0009032///PO:0009046///PO:0009047///PO:0009052///PO:0020030///PO:0020038///PO:0020100///PO:0020137///PO:0025022///PO:0025281///PO:0000293	PO:0001054///PO:0001078///PO:0001081///PO:0001185///PO:0004507///PO:0007064///PO:0007095///PO:0007098///PO:0007103///PO:0007115///PO:0007123///PO:0007611///PO:0007616
AT5G66330	0.00643118	1.53561	AT5G66330	K1L20.11|K1L20_11	Leucine-rich repeat (LRR) family protein	protein binding///plasma membrane///signal transduction	protein-coding	836765	PO:0000037///PO:0000230///PO:0009005///PO:0009009///PO:0009010///PO:0009025///PO:0009030///PO:0009031///PO:0009032///PO:0009046///PO:0009052///PO:0020100///PO:0020137///PO:0025022///PO:0025281///PO:0000293	PO:0001054///PO:0001078///PO:0001081///PO:0001185///PO:0004507///PO:0007098///PO:0007611///PO:0007616
AT4G16280	0.0515373	1.53406	FCA	BETA|DELTA AND GAMMA|DL4180C|FCAALL.331|FLOWERING TIME CONTROL PROTEIN FCA ALPHA	flowering time control protein FCA	chromatin///RNA binding///protein binding///nucleus///cytoplasm///embryo sac development///embryo development ending in seed dormancy///regulation of flower development///abscisic acid binding///nuclear body///heterochromatin assembly by small RNA	protein-coding	827323	PO:0000013///PO:0000037///PO:0000230///PO:0009005///PO:0009006///PO:0009009///PO:0009010///PO:0009025///PO:0009029///PO:0009030///PO:0009031///PO:0009032///PO:0009046///PO:0009047///PO:0009052///PO:0020100///PO:0025022///PO:0025281///PO:0025195///PO:0000293	PO:0001078///PO:0001081///PO:0001185///PO:0004507///PO:0007115///PO:0007123///PO:0007611///PO:0007616
AT1G52780	0.024555	1.52278	AT1G52780	F14G24.5|F14G24_5	PII, uridylyltransferase (DUF2921)	molecular_function///extracellular region///nucleus///endosome///Golgi apparatus///trans-Golgi network///biological_process///intracellular membrane-bounded organelle	protein-coding	841711	PO:0000293
AT3G28450	0.0122897	1.51133	AT3G28450	BAK1-interacting receptor-like kinase 2|BIR2	Leucine-rich repeat protein kinase family protein	protein kinase activity///protein binding///ATP binding///cytosol///plasma membrane///plasma membrane///protein phosphorylation///chloroplast///chloroplast///kinase activity///regulation of defense response to fungus///negative regulation of defense response to bacterium	protein-coding	822474	PO:0000013///PO:0000037///PO:0000230///PO:0008019///PO:0009005///PO:0009006///PO:0009009///PO:0009010///PO:0009025///PO:0009029///PO:0009030///PO:0009031///PO:0009032///PO:0009046///PO:0009047///PO:0009052///PO:0020030///PO:0020038///PO:0020100///PO:0020137///PO:0025022///PO:0025281///PO:0000293	PO:0001054///PO:0001078///PO:0001081///PO:0001185///PO:0004507///PO:0007064///PO:0007095///PO:0007098///PO:0007103///PO:0007115///PO:0007123///PO:0007611///PO:0007616
AT5G26120	0.0323103	1.50528	ASD2	ARABIDOPSIS THALIANA ALPHA-L-ARABINOFURANOSIDASE 2|ATASD2|T1N24.13|T1N24_13|alpha-L-arabinofuranosidase 2	alpha-L-arabinofuranosidase 2	extracellular region///L-arabinose metabolic process///alpha-L-arabinofuranosidase activity	protein-coding	832681	PO:0009030///PO:0009031	PO:0007616
AT5G08470	0.0328307	1.49952	PEX1	EMB2817|EMBRYO DEFECTIVE 2817|F8L15.15|peroxisome 1	peroxisome 1	protein binding///cytoplasm///peroxisome///peroxisomal membrane///cytosol///plasma membrane///fatty acid beta-oxidation///protein import into peroxisome matrix///protein import into peroxisome matrix///ATP hydrolysis activity	protein-coding	830746	PO:0000037///PO:0008019///PO:0009005///PO:0009009///PO:0009010///PO:0009025///PO:0009029///PO:0009030///PO:0009031///PO:0009046///PO:0009047///PO:0009052///PO:0020100///PO:0025022///PO:0000293	PO:0001078///PO:0001081///PO:0001185///PO:0004507///PO:0007611///PO:0007616
AT5G06770	0.0302291	1.49749	AT5G06770	MPH15.13|MPH15_13	KH domain-containing protein / zinc finger (CCCH type) family protein	DNA-binding transcription factor activity///RNA binding///RNA binding///mRNA binding///protein binding///extracellular region///nucleus///nucleus///nucleus///cytoplasm///regulation of transcription, DNA-templated///regulation of gene expression///positive regulation of leaf senescence///regulation of photoperiodism, flowering	protein-coding	830566	PO:0000013///PO:0000037///PO:0000230///PO:0008019///PO:0009005///PO:0009006///PO:0009009///PO:0009010///PO:0009025///PO:0009029///PO:0009030///PO:0009031///PO:0009032///PO:0009046///PO:0009047///PO:0009052///PO:0020030///PO:0020038///PO:0020100///PO:0020137///PO:0025022///PO:0025281///PO:0000293	PO:0001054///PO:0001078///PO:0001081///PO:0001185///PO:0004507///PO:0007064///PO:0007095///PO:0007098///PO:0007103///PO:0007115///PO:0007123///PO:0007611///PO:0007616
AT3G44115	0.000982498	1.49738	AT3G44115		ECA1 gametogenesis family protein (DUF784)	molecular_function///extracellular region///biological_process	protein-coding	823532
AT1G32740	0.063663	1.49416	AT1G32740	F6N18.12|F6N18_12	SBP (S-ribonuclease binding protein) family protein	ubiquitin-protein transferase activity///nucleus	protein-coding	840168	PO:0000230///PO:0009009///PO:0009029///PO:0009030///PO:0009031///PO:0009032///PO:0009046///PO:0009047///PO:0009052///PO:0025022///PO:0025281///PO:0025281///PO:0000293	PO:0001185///PO:0007611///PO:0007616///PO:0001017
AT1G75750	0.0532456	1.49024	GASA1	F10A5.6|F10A5_6|GAST1 protein homolog 1	GAST1 protein homolog 1	extracellular region///cell wall///mitochondrion///plant-type cell wall///response to abscisic acid///response to gibberellin///response to gibberellin///response to brassinosteroid///unidimensional cell growth	protein-coding	843908	PO:0002000///PO:0006504///PO:0009031///PO:0009047///PO:0009073///PO:0020038///PO:0000013///PO:0000037///PO:0000230///PO:0008019///PO:0009005///PO:0009006///PO:0009009///PO:0009010///PO:0009025///PO:0009029///PO:0009030///PO:0009031///PO:0009032///PO:0009046///PO:0009047///PO:0009052///PO:0020030///PO:0020038///PO:0020100///PO:0020137///PO:0025022///PO:0025281///PO:0000293///PO:0009001	PO:0001054///PO:0001078///PO:0001081///PO:0001185///PO:0007064///PO:0007095///PO:0007098///PO:0007103///PO:0007115///PO:0007123///PO:0007611///PO:0007616///PO:0007006
AT2G18860	0.0324152	1.48891	AT2G18860	MSF3.24	Syntaxin/t-SNARE family protein	nucleus///nucleus///mitochondrion///Golgi vesicle transport	protein-coding	816401	PO:0000293
AT3G48340	0.0318907	1.48781	CEP2	cysteine endopeptidase 2	Cysteine proteinases superfamily protein	cysteine-type endopeptidase activity///extracellular region///extracellular space///lysosome///proteolysis involved in cellular protein catabolic process	protein-coding	823992	PO:0000013///PO:0000014///PO:0000027///PO:0000282///PO:0009001///PO:0009005///PO:0009046///PO:0009047///PO:0020121
AT4G04460	0.0070914	1.48769	AT4G04460	T26N6.7|T26N6_7	Saposin-like aspartyl protease family protein	extracellular region///lipid metabolic process///response to cadmium ion	protein-coding	825776	PO:0000013///PO:0000230///PO:0009005///PO:0009006///PO:0009009///PO:0009025///PO:0009029///PO:0009030///PO:0009031///PO:0009032///PO:0009046///PO:0009047///PO:0020100///PO:0020137///PO:0025022///PO:0025281///PO:0009025///PO:0000293	PO:0001054///PO:0001185///PO:0007064///PO:0007103///PO:0007611///PO:0007616
AT5G42090	0.0627016	1.48091	AT5G42090	MJC20.20|MJC20_20	Lung seven transmembrane receptor family protein	endosome///Golgi apparatus///Golgi apparatus///trans-Golgi network///transport///chloroplast///membrane	protein-coding	834214	PO:0000013///PO:0000037///PO:0000230///PO:0008019///PO:0009005///PO:0009006///PO:0009009///PO:0009010///PO:0009025///PO:0009029///PO:0009030///PO:0009031///PO:0009032///PO:0009046///PO:0009047///PO:0009052///PO:0020030///PO:0020038///PO:0020100///PO:0020137///PO:0025022///PO:0025281///PO:0000084///PO:0025195///PO:0025281///PO:0000293	PO:0001054///PO:0001078///PO:0001081///PO:0001185///PO:0004507///PO:0007064///PO:0007095///PO:0007098///PO:0007103///PO:0007115///PO:0007123///PO:0007611///PO:0007616///PO:0001016
AT2G04041	0.0108634	1.48019	AT2G04041		ECA1 gametogenesis family protein (DUF784)	molecular_function///extracellular region///biological_process	protein-coding	814934
AT3G18110	0.0232064	1.47823	EMB1270	embryo defective 1270	Pentatricopeptide repeat (PPR) superfamily protein	chloroplast///embryo development ending in seed dormancy///embryo development ending in seed dormancy	protein-coding	821336	PO:0000013///PO:0000037///PO:0000230///PO:0008019///PO:0009005///PO:0009006///PO:0009009///PO:0009010///PO:0009025///PO:0009029///PO:0009030///PO:0009031///PO:0009032///PO:0009046///PO:0009047///PO:0009052///PO:0020030///PO:0020038///PO:0020100///PO:0020137///PO:0025022///PO:0000293	PO:0001054///PO:0001078///PO:0001081///PO:0001185///PO:0004507///PO:0007064///PO:0007095///PO:0007098///PO:0007103///PO:0007115///PO:0007123///PO:0007611///PO:0007616
AT4G30990	0.0301782	1.47627	AT4G30990	F6I18.5	ARM repeat superfamily protein	nucleus///Golgi apparatus///cytosol///biological_process	protein-coding	829224	PO:0000293
AT4G09750	0.0496716	1.47142	AT4G09750	F17A8.100|F17A8_100	NAD(P)-binding Rossmann-fold superfamily protein	cytosol///chloroplast///oxidoreductase activity	protein-coding	826563	PO:0000293
AT5G26820	0.00842804	1.46755	IREG3	ATIREG3|F2P16.6|F2P16_6|IRON REGULATED 3|MAR1|MULTIPLE ANTIBIOTIC RESISTANCE 1|RTS3|iron-regulated protein 3	iron-regulated protein 3	iron ion transmembrane transporter activity///mitochondrion///plasma membrane///iron ion transport///cellular iron ion homeostasis///chloroplast///chloroplast envelope///transmembrane transporter activity///iron ion transmembrane transport	protein-coding	832740	PO:0000013///PO:0000037///PO:0000230///PO:0008019///PO:0009005///PO:0009006///PO:0009009///PO:0009010///PO:0009025///PO:0009029///PO:0009030///PO:0009031///PO:0009032///PO:0009046///PO:0009047///PO:0009052///PO:0020030///PO:0020038///PO:0020100///PO:0020137///PO:0025022///PO:0025281///PO:0000084///PO:0025195///PO:0025281///PO:0000293	PO:0001054///PO:0001078///PO:0001081///PO:0001185///PO:0004507///PO:0007064///PO:0007095///PO:0007098///PO:0007103///PO:0007115///PO:0007123///PO:0007611///PO:0007616///PO:0001016///PO:0001017
AT3G12700	0.0611154	1.46554	NANA		Eukaryotic aspartyl protease family protein	aspartic-type endopeptidase activity///aspartic-type endopeptidase activity///extracellular region///extracellular region///nucleus///carbohydrate metabolic process///circadian rhythm///chloroplast///response to sucrose///chloroplast-nucleus signaling pathway	protein-coding	820452	PO:0000013///PO:0000037///PO:0008019///PO:0009005///PO:0009006///PO:0009009///PO:0009010///PO:0009025///PO:0009029///PO:0009030///PO:0009031///PO:0009032///PO:0009046///PO:0009047///PO:0009052///PO:0020030///PO:0020038///PO:0020100///PO:0020137///PO:0025022///PO:0000084///PO:0000014///PO:0000293	PO:0001054///PO:0001078///PO:0001081///PO:0001185///PO:0004507///PO:0007064///PO:0007095///PO:0007098///PO:0007103///PO:0007115///PO:0007123///PO:0007611///PO:0007616
AT1G18030	0.00970814	1.46237	AT1G18030	T10F20.4|T10F20_4	Protein phosphatase 2C family protein	nucleus///cytoplasm///cytosol///protein dephosphorylation///protein serine phosphatase activity///protein threonine phosphatase activity	protein-coding	838383	PO:0000013///PO:0000037///PO:0000230///PO:0008019///PO:0009005///PO:0009006///PO:0009009///PO:0009010///PO:0009025///PO:0009029///PO:0009030///PO:0009031///PO:0009032///PO:0009046///PO:0009047///PO:0009052///PO:0020030///PO:0020038///PO:0020100///PO:0020137///PO:0025022///PO:0025281///PO:0000293	PO:0001054///PO:0001078///PO:0001081///PO:0001185///PO:0004507///PO:0007064///PO:0007095///PO:0007098///PO:0007103///PO:0007115///PO:0007123///PO:0007611///PO:0007616
AT4G15760	0.0296723	1.45936	MO1	DL3920C|FCAALL.376|monooxygenase 1	monooxygenase 1	mitochondrion///endoplasmic reticulum///response to fungus///FAD binding	protein-coding	827255	PO:0000293
AT1G67530	0.0518267	1.45288	AT1G67530	F12B7.8|F12B7_8	ARM repeat superfamily protein	ubiquitin-protein transferase activity///nucleus///nucleus///cytoplasm///protein ubiquitination	protein-coding	843074	PO:0000013///PO:0000037///PO:0000230///PO:0008019///PO:0009005///PO:0009006///PO:0009009///PO:0009010///PO:0009025///PO:0009029///PO:0009030///PO:0009031///PO:0009032///PO:0009046///PO:0009047///PO:0009052///PO:0020030///PO:0020038///PO:0020100///PO:0020137///PO:0025022///PO:0025281///PO:0000084///PO:0025195///PO:0025281///PO:0000293	PO:0001054///PO:0001078///PO:0001081///PO:0001185///PO:0004507///PO:0007064///PO:0007095///PO:0007098///PO:0007103///PO:0007115///PO:0007123///PO:0007611///PO:0007616///PO:0001016///PO:0001017
AT5G21920	0.0545973	1.45054	YLMG2	ATYLMG2	YGGT family protein	molecular_function///mitochondrion///plasma membrane///chloroplast fission///membrane///nucleoid organization	protein-coding	832252	PO:0000293
AT1G56553	0.0701118	1.44609	AT1G56553		defensin-like protein	extracellular region	protein-coding	3767470
AT3G53850	0.0044934	1.44385	AT3G53850	CASP-like protein 5B2|CASPL5B2	Uncharacterized protein family (UPF0497)		protein-coding	824552	PO:0000293
AT1G54790	0.0132376	1.44272	AT1G54790	T22H22.20|T22H22_20	GDSL-like Lipase/Acylhydrolase superfamily protein	chloroplast///hydrolase activity, acting on ester bonds	protein-coding	841920	PO:0000230///PO:0009005///PO:0009006///PO:0009009///PO:0009025///PO:0009029///PO:0009030///PO:0009031///PO:0009032///PO:0009046///PO:0020038///PO:0020100///PO:0020137///PO:0025022///PO:0025281///PO:0000084///PO:0000293	PO:0001054///PO:0001185///PO:0007064///PO:0007098///PO:0007103///PO:0007115///PO:0007611///PO:0007616
AT2G31130	0.00153369	1.43955	AT2G31130	T16B12.6|T16B12_6	hypothetical protein	molecular_function///nucleus///autophagosome///response to stress///phagophore	protein-coding	817669	PO:0000013///PO:0000037///PO:0000230///PO:0008019///PO:0009005///PO:0009006///PO:0009009///PO:0009010///PO:0009025///PO:0009029///PO:0009030///PO:0009031///PO:0009032///PO:0009046///PO:0009047///PO:0009052///PO:0020030///PO:0020038///PO:0020100///PO:0020137///PO:0025022///PO:0025281///PO:0000084///PO:0000293	PO:0001054///PO:0001078///PO:0001081///PO:0001185///PO:0004507///PO:0007064///PO:0007095///PO:0007103///PO:0007115///PO:0007123///PO:0007611///PO:0007616
AT1G05350	0.0184161	1.43838	AT1G05350	YUP8H12.3|YUP8H12_3	NAD(P)-binding Rossmann-fold superfamily protein	cytoplasm///cytoplasm///cytosol///protein modification by small protein conjugation///UFM1 activating enzyme activity///protein ufmylation	protein-coding	837034	PO:0000013///PO:0000037///PO:0000230///PO:0008019///PO:0009005///PO:0009006///PO:0009009///PO:0009010///PO:0009025///PO:0009029///PO:0009030///PO:0009031///PO:0009032///PO:0009046///PO:0009047///PO:0009052///PO:0020030///PO:0020038///PO:0020100///PO:0020137///PO:0025022///PO:0025281///PO:0000084///PO:0025195///PO:0025281///PO:0000293	PO:0001054///PO:0001078///PO:0001081///PO:0001185///PO:0004507///PO:0007064///PO:0007095///PO:0007098///PO:0007103///PO:0007115///PO:0007123///PO:0007611///PO:0007616///PO:0001016///PO:0001017
AT1G28570	0.00132206	1.4355	AT1G28570	F1K23.19|F1K23_19	SGNH hydrolase-type esterase superfamily protein	extracellular region///hydrolase activity, acting on ester bonds	protein-coding	839757	PO:0000013///PO:0000037///PO:0000230///PO:0008019///PO:0009005///PO:0009006///PO:0009009///PO:0009010///PO:0009025///PO:0009029///PO:0009030///PO:0009031///PO:0009032///PO:0009046///PO:0009047///PO:0009052///PO:0020030///PO:0020038///PO:0020100///PO:0020137///PO:0025022///PO:0025281///PO:0000293	PO:0001054///PO:0001078///PO:0001081///PO:0001185///PO:0004507///PO:0007064///PO:0007095///PO:0007098///PO:0007103///PO:0007115///PO:0007123///PO:0007611///PO:0007616
AT5G24760	0.026067	1.43208	AT5G24760	T4C12.30	GroES-like zinc-binding dehydrogenase family protein	alcohol dehydrogenase activity, zinc-dependent///cytoplasm///cytosol///zinc ion binding///chloroplast///formaldehyde catabolic process///S-(hydroxymethyl)glutathione dehydrogenase activity	protein-coding	832545	PO:0000013///PO:0000037///PO:0000230///PO:0008019///PO:0009005///PO:0009006///PO:0009009///PO:0009010///PO:0009025///PO:0009029///PO:0009030///PO:0009031///PO:0009032///PO:0009046///PO:0009047///PO:0009052///PO:0020030///PO:0020038///PO:0020100///PO:0020137///PO:0025022///PO:0025281///PO:0000293	PO:0001054///PO:0001078///PO:0001081///PO:0001185///PO:0004507///PO:0007064///PO:0007095///PO:0007098///PO:0007103///PO:0007115///PO:0007123///PO:0007611///PO:0007616
AT5G43513	0.0421934	1.43147	LURE1.3	AtLURE1.3|CRP810_1.3|LURE 1.3	Putative membrane lipoprotein	protein binding///extracellular region///pollen tube guidance///pollen tube guidance	protein-coding	3771417	PO:0000191///PO:0009030
AT3G04540	0.0198608	1.42631	AT3G04540	F7O18.19	Cysteine-rich protein	extracellular region	protein-coding	819610	PO:0009009///PO:0009031///PO:0020090	PO:0001185///PO:0007616
AT5G27495	0.0501382	1.42495	AT5G27495		Defensin-like (DEFL) family protein	extracellular region	protein-coding	3770746
AT3G49790	0.0200356	1.4221	AT3G49790		Carbohydrate-binding protein	biological_process	protein-coding	824141	PO:0000013///PO:0000037///PO:0000230///PO:0008019///PO:0009005///PO:0009006///PO:0009009///PO:0009025///PO:0009029///PO:0009030///PO:0009031///PO:0009032///PO:0009046///PO:0009047///PO:0009052///PO:0020030///PO:0020038///PO:0020100///PO:0020137///PO:0025022///PO:0025281///PO:0000293	PO:0001054///PO:0001185///PO:0004507///PO:0007064///PO:0007095///PO:0007098///PO:0007103///PO:0007115///PO:0007123///PO:0007611///PO:0007616
AT5G43130	0.00686813	1.41887	TAF4	MMG4.16|MMG4_16|TAF4B|TBP-associated factor 4|TBP-associated factor 4B	TBP-associated factor 4	DNA binding///nucleus///transcription factor TFIID complex///transcription factor TFIID complex///DNA-templated transcription, initiation///transcription initiation from RNA polymerase II promoter///RNA polymerase II general transcription initiation factor activity///protein heterodimerization activity	protein-coding	834330	PO:0009005///PO:0009025///PO:0009049///PO:0000013///PO:0000037///PO:0000230///PO:0008019///PO:0009005///PO:0009006///PO:0009009///PO:0009010///PO:0009025///PO:0009029///PO:0009030///PO:0009031///PO:0009032///PO:0009046///PO:0009047///PO:0009052///PO:0020030///PO:0020038///PO:0020100///PO:0020137///PO:0025022///PO:0025281///PO:0025195///PO:0025281///PO:0000293///PO:0000293	PO:0001054///PO:0001078///PO:0001081///PO:0001185///PO:0004507///PO:0007064///PO:0007095///PO:0007098///PO:0007103///PO:0007115///PO:0007123///PO:0007611///PO:0007616///PO:0001016///PO:0001017
AT1G19700	0.00307967	1.41667	BEL10	BEL1-LIKE HOMEODOMAIN 10|BEL1-like homeodomain 10|BLH10|F14P1.20|F14P1_20	BEL1-like homeodomain 10	RNA polymerase II cis-regulatory region sequence-specific DNA binding///DNA-binding transcription factor activity, RNA polymerase II-specific///DNA-binding transcription factor activity///protein binding///nucleus///regulation of transcription by RNA polymerase II	protein-coding	838558	PO:0000013///PO:0000037///PO:0000230///PO:0008019///PO:0009005///PO:0009006///PO:0009009///PO:0009010///PO:0009025///PO:0009029///PO:0009030///PO:0009031///PO:0009032///PO:0009046///PO:0009047///PO:0009052///PO:0020030///PO:0020100///PO:0025022///PO:0025281///PO:0000293	PO:0001054///PO:0001078///PO:0001185///PO:0004507///PO:0007095///PO:0007098///PO:0007103///PO:0007115///PO:0007123///PO:0007611///PO:0007616
AT5G25390	0.0792346	1.4149	SHN3	F18G18.130|F18G18_130|shine2|shine3	Integrase-type DNA-binding superfamily protein	DNA-binding transcription factor activity///DNA-binding transcription factor activity///nucleus///regulation of transcription, DNA-templated///regulation of transcription, DNA-templated	protein-coding	832611	PO:0000115///PO:0005059///PO:0020123///PO:0000230///PO:0009009///PO:0009029///PO:0009031///PO:0009032///PO:0009046///PO:0009052///PO:0025022///PO:0000293	PO:0001185///PO:0007611///PO:0007616
AT3G16620	0.0793395	1.41261	TOC120	ARABIDOPSIS THALIANA TRANSLOCON OUTER COMPLEX PROTEIN 120|ATTOC120|translocon outer complex protein 120	translocon outer complex protein 120	GTPase activity///chloroplast///plastid///chloroplast outer membrane///chloroplast outer membrane///protein targeting to chloroplast///protein targeting to chloroplast	protein-coding	820913	PO:0000013///PO:0000037///PO:0000230///PO:0008019///PO:0009005///PO:0009006///PO:0009009///PO:0009010///PO:0009025///PO:0009029///PO:0009030///PO:0009031///PO:0009032///PO:0009046///PO:0009047///PO:0009052///PO:0020038///PO:0020100///PO:0020137///PO:0025022///PO:0025281///PO:0025195///PO:0000293	PO:0001054///PO:0001078///PO:0001081///PO:0001185///PO:0004507///PO:0007064///PO:0007095///PO:0007098///PO:0007103///PO:0007115///PO:0007123///PO:0007611///PO:0007616
AT4G37920	0.0112846	1.41176	AT4G37920	F20D10.40|F20D10_40	endoribonuclease E-like protein	molecular_function///biological_process///chloroplast///chloroplast thylakoid membrane///chloroplast thylakoid membrane///chloroplast envelope///chloroplast envelope	protein-coding	829948	PO:0000293
AT4G11280	0.0278558	1.41054	ACS6	1-aminocyclopropane-1-carboxylic acid (acc) synthase 6|ATACS6|F8L21.70|F8L21_70	1-aminocyclopropane-1-carboxylic acid (acc) synthase 6	protein binding///cytoplasm///cellular amino acid metabolic process///response to oxidative stress///transaminase activity///response to wounding///response to mechanical stimulus///ethylene biosynthetic process///ethylene biosynthetic process///response to ethylene///response to auxin///response to jasmonic acid///phloem or xylem histogenesis///1-aminocyclopropane-1-carboxylate synthase activity…	protein-coding	826730	PO:0000013///PO:0000037///PO:0000230///PO:0008019///PO:0009005///PO:0009006///PO:0009009///PO:0009010///PO:0009025///PO:0009029///PO:0009030///PO:0009031///PO:0009032///PO:0009046///PO:0009047///PO:0009052///PO:0020030///PO:0020038///PO:0020100///PO:0020137///PO:0025022///PO:0025281///PO:0000084///PO:0025195///PO:0025281///PO:0000293	PO:0001054///PO:0001078///PO:0001081///PO:0001185///PO:0004507///PO:0007064///PO:0007095///PO:0007098///PO:0007103///PO:0007115///PO:0007123///PO:0007611///PO:0007616///PO:0001017
AT4G21770	0.0061503	1.40651	AT4G21770	F17L22.230|F17L22_230	Pseudouridine synthase family protein	enzyme-directed rRNA pseudouridine synthesis///pseudouridine synthesis///nucleus///chloroplast///pseudouridine synthase activity///pseudouridine synthase activity///pseudouridine synthase activity	protein-coding	828265	PO:0000293
AT3G48205	0.0372674	1.405	AT3G48205		plant thionin family protein	extracellular region	protein-coding	5008074
AT5G22788	0.0478418	1.40496	AT5G22788		ncRNA	molecular_function///cellular_component///biological_process	ncRNA	6241378	PO:0000293
AT5G05730	0.0884799	1.4048	ASA1	A-METHYL TRYPTOPHAN RESISTANT 1|AMT1|ANTHRANILATE SYNTHASE ALPHA SUBUNIT|JASMONATE-INDUCED DEFECTIVE LATERAL ROOT 1|JDL1|MJJ3.14|MJJ3_14|TRP5|TRYPTOPHAN BIOSYNTHESIS 5|WEAK ETHYLENE INSENSITIVE 2|WEI2|anthranilate synthase alpha subunit 1	anthranilate synthase alpha subunit 1	tryptophan biosynthetic process///tryptophan biosynthetic process///tryptophan biosynthetic process///anthranilate synthase activity///anthranilate synthase activity///anthranilate synthase activity///protein binding///anthranilate synthase complex///chloroplast///chloroplast///chloroplast///chloroplast stroma///response to wounding///response to bacterium///response to ethylene///auxin biosynthe…	protein-coding	830457	PO:0000013///PO:0000037///PO:0000230///PO:0008019///PO:0009005///PO:0009006///PO:0009009///PO:0009010///PO:0009025///PO:0009029///PO:0009030///PO:0009031///PO:0009032///PO:0009046///PO:0009047///PO:0009052///PO:0020030///PO:0020038///PO:0020100///PO:0020137///PO:0025022///PO:0025281///PO:0000016///PO:0000026///PO:0000035///PO:0006203///PO:0000084///PO:0000293	PO:0001054///PO:0001078///PO:0001081///PO:0001185///PO:0004507///PO:0007064///PO:0007095///PO:0007098///PO:0007103///PO:0007115///PO:0007123///PO:0007611///PO:0007616
AT3G47420	0.0338432	1.40433	G3Pp1	ATPS3|AtG3Pp1|Glycerol-3-phosphate permease 1|PS3|phosphate starvation-induced gene 3	putative glycerol-3-phosphate transporter 1	transmembrane transporter activity///phosphate ion homeostasis///phosphate ion homeostasis///transmembrane transport	protein-coding	823896	PO:0000013///PO:0000037///PO:0000230///PO:0008019///PO:0009005///PO:0009006///PO:0009009///PO:0009010///PO:0009025///PO:0009029///PO:0009030///PO:0009031///PO:0009032///PO:0009046///PO:0009047///PO:0009052///PO:0020030///PO:0020038///PO:0020100///PO:0020137///PO:0025022///PO:0025281///PO:0000293	PO:0001054///PO:0001078///PO:0001081///PO:0001185///PO:0004507///PO:0007064///PO:0007095///PO:0007098///PO:0007103///PO:0007115///PO:0007123///PO:0007611///PO:0007616
AT3G49670	0.0943987	1.40389	BAM2	BARELY ANY MERISTEM 2	Leucine-rich receptor-like protein kinase family protein	protein binding///plasma membrane///plasma membrane///protein phosphorylation///hormone-mediated signaling pathway///regulation of meristem structural organization///regulation of meristem growth///microsporocyte differentiation///receptor serine/threonine kinase binding///gametophyte development///floral organ development///anther development///protein serine kinase activity	protein-coding	824129	PO:0000013///PO:0000037///PO:0000230///PO:0008019///PO:0009005///PO:0009006///PO:0009009///PO:0009010///PO:0009025///PO:0009029///PO:0009030///PO:0009031///PO:0009032///PO:0009046///PO:0009047///PO:0009052///PO:0020030///PO:0020038///PO:0020100///PO:0020137///PO:0025022///PO:0000013///PO:0009031///PO:0009032///PO:0009062///PO:0020148///PO:0000032///PO:0006010///PO:0006014///PO:0006088///PO:000907…	PO:0001054///PO:0001078///PO:0001081///PO:0001185///PO:0004507///PO:0007064///PO:0007095///PO:0007098///PO:0007103///PO:0007115///PO:0007123///PO:0007611///PO:0007616///PO:0001018///PO:0001026
AT4G03410	0.0996785	1.39949	AT4G03410	F9H3.2	Peroxisomal membrane 22 kDa (Mpv17/PMP22) family protein	molecular_function///cytoplasm///mitochondrion///biological_process///integral component of membrane	protein-coding	827932	PO:0000013///PO:0000037///PO:0000230///PO:0008019///PO:0009005///PO:0009006///PO:0009009///PO:0009010///PO:0009025///PO:0009029///PO:0009030///PO:0009031///PO:0009032///PO:0009046///PO:0009047///PO:0009052///PO:0020030///PO:0020038///PO:0020100///PO:0020137///PO:0025022///PO:0025281///PO:0000293	PO:0001054///PO:0001078///PO:0001081///PO:0001185///PO:0004507///PO:0007064///PO:0007095///PO:0007098///PO:0007103///PO:0007115///PO:0007123///PO:0007611///PO:0007616
AT3G05625	0.00918773	1.39897	AT3G05625		Tetratricopeptide repeat (TPR)-like superfamily protein	biological_process///chloroplast///chloroplast///chloroplast///chloroplast stroma	protein-coding	819729	PO:0000293
AT5G47140	0.0424114	1.39892	GATA27	GATA transcription factor 27|K14A3.9|K14A3_9	GATA transcription factor 27	DNA-binding transcription factor activity///nucleus///regulation of transcription, DNA-templated///regulation of transcription, DNA-templated///zinc ion binding///sequence-specific DNA binding	protein-coding	834760	PO:0000293
AT1G47960	0.0166361	1.39641	C/VIF1	ATC/VIF1|CELL WALL / VACUOLAR INHIBITOR OF FRUCTOSIDASE 1|T2J15.13|T2J15_13|cell wall / vacuolar inhibitor of fructosidase 1	cell wall / vacuolar inhibitor of fructosidase 1	enzyme inhibitor activity///enzyme inhibitor activity///extracellular region///cell wall///negative regulation of catalytic activity///negative regulation of catalytic activity	protein-coding	841214	PO:0000013///PO:0000037///PO:0000230///PO:0008019///PO:0009005///PO:0009006///PO:0009009///PO:0009010///PO:0009025///PO:0009029///PO:0009030///PO:0009031///PO:0009032///PO:0009046///PO:0009047///PO:0009052///PO:0020030///PO:0020038///PO:0020100///PO:0020137///PO:0025022///PO:0025281///PO:0000293	PO:0001054///PO:0001078///PO:0001081///PO:0001185///PO:0004507///PO:0007064///PO:0007095///PO:0007098///PO:0007103///PO:0007115///PO:0007123///PO:0007611///PO:0007616
AT1G12580	0.0159722	1.39509	PEPKR1	F5O11.32|F5O11_32|phosphoenolpyruvate carboxylase-related kinase 1	phosphoenolpyruvate carboxylase-related kinase 1	protein serine/threonine kinase activity///calmodulin-dependent protein kinase activity///calmodulin binding///nucleus///cytoplasm///cytoplasm///calcium-dependent protein serine/threonine kinase activity///peptidyl-serine phosphorylation///intracellular signal transduction///protein autophosphorylation///protein autophosphorylation	protein-coding	837815	PO:0000013///PO:0000037///PO:0000230///PO:0008019///PO:0009005///PO:0009006///PO:0009009///PO:0009010///PO:0009025///PO:0009029///PO:0009030///PO:0009031///PO:0009032///PO:0009046///PO:0009047///PO:0009052///PO:0020030///PO:0020038///PO:0020100///PO:0020137///PO:0025022///PO:0025281///PO:0000293	PO:0001054///PO:0001078///PO:0001081///PO:0001185///PO:0004507///PO:0007064///PO:0007095///PO:0007098///PO:0007103///PO:0007115///PO:0007123///PO:0007611///PO:0007616
AT2G05940	0.0313484	1.39175	RIPK	RPM1-induced protein kinase|T6P5.14|T6P5_14	Protein kinase superfamily protein	protein serine/threonine kinase activity///protein binding///mitochondrion///plasma membrane///protein phosphorylation///defense response to bacterium///protein serine kinase activity	protein-coding	815147	PO:0000013///PO:0000037///PO:0000230///PO:0008019///PO:0009005///PO:0009006///PO:0009009///PO:0009010///PO:0009025///PO:0009029///PO:0009030///PO:0009031///PO:0009032///PO:0009046///PO:0009047///PO:0009052///PO:0020030///PO:0020038///PO:0020100///PO:0020137///PO:0025022///PO:0025281///PO:0000293	PO:0001054///PO:0001078///PO:0001081///PO:0001185///PO:0004507///PO:0007064///PO:0007095///PO:0007098///PO:0007103///PO:0007115///PO:0007123///PO:0007611///PO:0007616
AT5G11380	0.0386672	1.38908	DXPS3	1-deoxy-D-xylulose 5-phosphate (DXP) synthase 3|1-deoxy-D-xylulose 5-phosphate synthase 3|DXS3|F2I11.270|F2I11_270	1-deoxy-D-xylulose 5-phosphate synthase 3	1-deoxy-D-xylulose-5-phosphate synthase activity///1-deoxy-D-xylulose-5-phosphate synthase activity///chloroplast///terpenoid biosynthetic process///transketolase or transaldolase activity///1-deoxy-D-xylulose 5-phosphate biosynthetic process	protein-coding	831009	PO:0000013///PO:0000037///PO:0000230///PO:0008019///PO:0009005///PO:0009006///PO:0009009///PO:0009010///PO:0009025///PO:0009029///PO:0009030///PO:0009031///PO:0009032///PO:0009046///PO:0009047///PO:0009052///PO:0020030///PO:0020038///PO:0020100///PO:0020137///PO:0025022///PO:0025281///PO:0025195///PO:0025281///PO:0000293	PO:0001054///PO:0001078///PO:0001081///PO:0001185///PO:0004507///PO:0007064///PO:0007095///PO:0007098///PO:0007103///PO:0007115///PO:0007123///PO:0007611///PO:0007616///PO:0001016///PO:0001017
AT1G73177	0.0565326	1.38896	BNS	APC13|BONSAI|anaphase-promoting complex 13	bonsai	molecular_function///nucleus///anaphase-promoting complex///anaphase-promoting complex///anaphase-promoting complex///pollen maturation///inflorescence development///phyllome development///pri-miRNA transcription by RNA polymerase II///protein K11-linked ubiquitination	protein-coding	843651	PO:0000013///PO:0000037///PO:0000230///PO:0008019///PO:0009005///PO:0009006///PO:0009009///PO:0009010///PO:0009025///PO:0009029///PO:0009030///PO:0009031///PO:0009032///PO:0009046///PO:0009047///PO:0009052///PO:0020030///PO:0020038///PO:0020100///PO:0020137///PO:0025022///PO:0000056///PO:0009005///PO:0009010///PO:0009025///PO:0009046///PO:0009047///PO:0000293	PO:0001054///PO:0001078///PO:0001081///PO:0001185///PO:0004507///PO:0007064///PO:0007095///PO:0007098///PO:0007103///PO:0007115///PO:0007123///PO:0007611///PO:0007616
AT3G55030	0.0419185	1.38677	PGPS2	phosphatidylglycerolphosphate synthase 2	phosphatidylglycerolphosphate synthase 2	phosphatidylglycerol biosynthetic process///CDP-diacylglycerol-glycerol-3-phosphate 3-phosphatidyltransferase activity///CDP-diacylglycerol-glycerol-3-phosphate 3-phosphatidyltransferase activity///chloroplast envelope///chloroplast envelope///manganese ion binding///intracellular membrane-bounded organelle///glycerophospholipid biosynthetic process	protein-coding	824669	PO:0000013///PO:0000037///PO:0000230///PO:0008019///PO:0009005///PO:0009006///PO:0009009///PO:0009010///PO:0009025///PO:0009029///PO:0009030///PO:0009031///PO:0009032///PO:0009046///PO:0009047///PO:0009052///PO:0020030///PO:0020038///PO:0020100///PO:0020137///PO:0025022///PO:0025281///PO:0025281///PO:0000293	PO:0001054///PO:0001078///PO:0001081///PO:0001185///PO:0004507///PO:0007064///PO:0007095///PO:0007098///PO:0007103///PO:0007115///PO:0007123///PO:0007611///PO:0007616///PO:0001016///PO:0001017
AT5G12170	9.15055e-05	1.3855	CLT3	CRT (chloroquine-resistance transporter)-like transporter 3	CRT (chloroquine-resistance transporter)-like transporter 3	defense response to oomycetes///chloroplast///plastid///glutathione transport///response to cadmium ion	protein-coding	831090	PO:0000013///PO:0000037///PO:0000230///PO:0008019///PO:0009005///PO:0009006///PO:0009009///PO:0009010///PO:0009025///PO:0009029///PO:0009030///PO:0009031///PO:0009032///PO:0009046///PO:0009047///PO:0009052///PO:0020030///PO:0020038///PO:0020100///PO:0020137///PO:0025022///PO:0025281///PO:0000293	PO:0001054///PO:0001078///PO:0001081///PO:0001185///PO:0004507///PO:0007064///PO:0007095///PO:0007098///PO:0007103///PO:0007115///PO:0007123///PO:0007611///PO:0007616
AT1G56420	0.0184454	1.38194	AT1G56420	F13N6.17|F13N6_17	antigenic heat-stable protein	molecular_function///nucleus///biological_process	protein-coding	842095	PO:0000293
AT1G58430	0.0236113	1.38185	RXF26	F9K23.4|F9K23_4|RXF15	GDSL-like Lipase/Acylhydrolase family protein	chloroplast///hydrolase activity, acting on ester bonds	protein-coding	842212	PO:0000013///PO:0000037///PO:0009009///PO:0009010///PO:0009029///PO:0009030///PO:0009031///PO:0009032///PO:0009046///PO:0009052///PO:0025022///PO:0025281	PO:0001078///PO:0001081///PO:0001185///PO:0004507///PO:0007611///PO:0007616
AT5G13820	0.0503482	1.38137	TBP1	ATBP-1|ATBP1|ATTBP1|H-PROTEIN PROMOTE|HPPBF-1|MAC12.23|MAC12_23|telomeric DNA binding protein 1	telomeric DNA binding protein 1	telomere maintenance///chromosome, telomeric region///DNA binding///double-stranded telomeric DNA binding///protein binding///nucleus///telomeric DNA binding	protein-coding	831227	PO:0000013///PO:0000014///PO:0009005///PO:0009046///PO:0009049///PO:0000230///PO:0009005///PO:0009029///PO:0009030///PO:0009031///PO:0009032///PO:0009046///PO:0009047///PO:0025022///PO:0025281///PO:0000084///PO:0025195///PO:0025281///PO:0000293	PO:0007611///PO:0007616///PO:0001016///PO:0001017
AT3G30387	0.0766997	1.38084	AT3G30387		inhibitor/lipid-transfer protein/seed storage 2S albumin superfamily protein (DUF784)	chloroplast	protein-coding	5008050
AT5G18920	0.0987231	1.37978	AT5G18920	F17K4.170|F17K4_170	Cox19-like CHCH family protein	molecular_function///nucleus	protein-coding	832010	PO:0000037///PO:0009005///PO:0009006///PO:0009009///PO:0009010///PO:0009025///PO:0009029///PO:0009030///PO:0009031///PO:0009032///PO:0009046///PO:0009052///PO:0020100///PO:0025022///PO:0000293	PO:0001078///PO:0001081///PO:0001185///PO:0004507///PO:0007115///PO:0007611///PO:0007616
AT3G59940	0.0717915	1.37824	AT3G59940	KFB50|KISS ME DEADLY 4|KMD4|Kelch repeat F-box 50	Galactose oxidase/kelch repeat superfamily protein	molecular_function///cytoplasm///cytosol///cytosol///protein ubiquitination///negative regulation of cytokinin-activated signaling pathway///regulation of phenylpropanoid metabolic process///regulation of phenylpropanoid metabolic process	protein-coding	825164	PO:0000013///PO:0000037///PO:0000230///PO:0008019///PO:0009005///PO:0009006///PO:0009009///PO:0009010///PO:0009025///PO:0009029///PO:0009030///PO:0009031///PO:0009032///PO:0009046///PO:0009047///PO:0009052///PO:0020030///PO:0020038///PO:0020100///PO:0020137///PO:0025022///PO:0025281///PO:0000084///PO:0020003///PO:0000293	PO:0001054///PO:0001078///PO:0001081///PO:0001185///PO:0004507///PO:0007064///PO:0007095///PO:0007098///PO:0007103///PO:0007115///PO:0007123///PO:0007611///PO:0007616
AT3G62260	0.0583282	1.37811	AT3G62260		Protein phosphatase 2C family protein	nucleus///mitochondrion///cytosol///protein dephosphorylation///protein dephosphorylation///chloroplast///response to salt stress///protein serine phosphatase activity///protein threonine phosphatase activity	protein-coding	825399	PO:0000013///PO:0000037///PO:0000230///PO:0009005///PO:0009006///PO:0009009///PO:0009010///PO:0009025///PO:0009029///PO:0009030///PO:0009031///PO:0009032///PO:0009046///PO:0009047///PO:0009052///PO:0020030///PO:0020038///PO:0020100///PO:0020137///PO:0025022///PO:0025281///PO:0000084///PO:0000293	PO:0001054///PO:0001078///PO:0001185///PO:0004507///PO:0007064///PO:0007095///PO:0007098///PO:0007103///PO:0007115///PO:0007123///PO:0007611///PO:0007616
AT3G01970	0.0744672	1.37752	WRKY45	ATWRKY45|F1C9.25|F1C9_25|WRKY DNA-BINDING PROTEIN 45|WRKY DNA-binding protein 45	WRKY DNA-binding protein 45	transcription cis-regulatory region binding///transcription cis-regulatory region binding///DNA-binding transcription factor activity///protein binding///nucleus///nucleus///regulation of transcription, DNA-templated///phosphate ion transport///transcription factor binding	protein-coding	821270	PO:0009025///PO:0009029///PO:0009030///PO:0009031///PO:0009047///PO:0025281///PO:0000293	PO:0007115///PO:0007611///PO:0007616
AT3G52760	0.00843283	1.37635	AT3G52760		Integral membrane Yip1 family protein	molecular_function///trans-Golgi network///endoplasmic reticulum to Golgi vesicle-mediated transport///chloroplast///vesicle fusion with Golgi apparatus	protein-coding	824442	PO:0000013///PO:0000037///PO:0000230///PO:0008019///PO:0009005///PO:0009006///PO:0009009///PO:0009010///PO:0009025///PO:0009029///PO:0009030///PO:0009031///PO:0009032///PO:0009046///PO:0009047///PO:0009052///PO:0020030///PO:0020038///PO:0020100///PO:0020137///PO:0025022///PO:0025281///PO:0000084///PO:0000293	PO:0001054///PO:0001078///PO:0001081///PO:0001185///PO:0004507///PO:0007064///PO:0007095///PO:0007098///PO:0007103///PO:0007115///PO:0007123///PO:0007611///PO:0007616
AT1G13210	0.0470257	1.37457	ACA.l	F3F19.24|F3F19_24|autoinhibited Ca2+/ATPase II	autoinhibited Ca2+/ATPase II	magnesium ion binding///mitochondrion///plasma membrane///P-type ion transporter activity///phospholipid translocation///ATPase-coupled intramembrane lipid transporter activity///protein localization involved in auxin polar transport	protein-coding	837881	PO:0000282///PO:0000013///PO:0000037///PO:0000230///PO:0008019///PO:0009005///PO:0009006///PO:0009009///PO:0009010///PO:0009025///PO:0009029///PO:0009030///PO:0009031///PO:0009032///PO:0009046///PO:0009047///PO:0009052///PO:0020030///PO:0020038///PO:0020100///PO:0020137///PO:0025022///PO:0025281///PO:0000293	PO:0001054///PO:0001078///PO:0001081///PO:0004507///PO:0007064///PO:0007095///PO:0007098///PO:0007103///PO:0007115///PO:0007123///PO:0007611///PO:0007616
AT3G30385	0.0685729	1.37393	AT3G30385		inhibitor/lipid-transfer protein/seed storage 2S albumin superfamily protein (DUF784)	chloroplast	protein-coding	5008048
AT1G13260	0.022014	1.3728	RAV1	AtRAV1|EDF4|ETHYLENE RESPONSE DNA BINDING FACTOR 4|T6J4.2|T6J4_2|related to ABI3/VP1 1	related to ABI3/VP1 1	transcription cis-regulatory region binding///DNA binding///DNA-binding transcription factor activity///nucleus///nucleus///response to brassinosteroid///negative regulation of flower development///negative regulation of transcription, DNA-templated///leaf development///lateral root development///cellular response to hypoxia	protein-coding	837886	PO:0000013///PO:0000037///PO:0000230///PO:0008019///PO:0009005///PO:0009006///PO:0009009///PO:0009010///PO:0009025///PO:0009029///PO:0009030///PO:0009031///PO:0009032///PO:0009046///PO:0009047///PO:0009052///PO:0020030///PO:0020038///PO:0020100///PO:0020137///PO:0025022///PO:0000293	PO:0001054///PO:0001078///PO:0001081///PO:0001185///PO:0004507///PO:0007064///PO:0007095///PO:0007098///PO:0007103///PO:0007115///PO:0007123///PO:0007611///PO:0007616
AT1G10140	0.0346886	1.37211	AT1G10140	F14N23.2|F14N23_2	Uncharacterized conserved protein UCP031279	molecular_function///cellular response to hypoxia	protein-coding	837551	PO:0000013///PO:0000037///PO:0000230///PO:0008019///PO:0009005///PO:0009006///PO:0009009///PO:0009010///PO:0009025///PO:0009029///PO:0009030///PO:0009031///PO:0009032///PO:0009046///PO:0009047///PO:0009052///PO:0020030///PO:0020038///PO:0020100///PO:0020137///PO:0025022///PO:0025281///PO:0025195///PO:0000293	PO:0001054///PO:0001078///PO:0001081///PO:0001185///PO:0004507///PO:0007064///PO:0007095///PO:0007098///PO:0007103///PO:0007115///PO:0007123///PO:0007611///PO:0007616
AT2G27310	0.0903039	1.37095	AT2G27310	F12K2.11|F12K2_11	F-box family protein	molecular_function///biological_process	protein-coding	817274	PO:0000013///PO:0000037///PO:0000230///PO:0009005///PO:0009025///PO:0009029///PO:0009030///PO:0009031///PO:0009046///PO:0009047///PO:0020030///PO:0020100///PO:0020137///PO:0025022///PO:0025281///PO:0000084///PO:0000293	PO:0007064///PO:0007095///PO:0007098///PO:0007103///PO:0007115///PO:0007123///PO:0007611///PO:0007616
AT1G77280	0.0570125	1.36778	AT1G77280	T14N5.13|T14N5_13	kinase with adenine nucleotide alpha hydrolases-like domain-containing protein	protein kinase activity///cytoplasm///plasma membrane///protein phosphorylation///phosphorylation	protein-coding	844064	PO:0000013///PO:0000037///PO:0000230///PO:0009005///PO:0009009///PO:0009010///PO:0009029///PO:0009030///PO:0009031///PO:0009032///PO:0009046///PO:0009047///PO:0009052///PO:0020100///PO:0025022///PO:0025281///PO:0000293	PO:0001078///PO:0001081///PO:0001185///PO:0004507///PO:0007611///PO:0007616
AT5G40570	0.00883324	1.36606	AT5G40570	MNF13.9|MNF13_9	Surfeit locus protein 2 (SURF2)	molecular_function///nucleus///biological_process	protein-coding	834055	PO:0000293
AT5G46410	0.0296457	1.36589	SSP4	MPL12.21|MPL12_21|SCP1-like small phosphatase 4	SCP1-like small phosphatase 4	phosphoprotein phosphatase activity///nucleus///nucleus///protein dephosphorylation///RNA polymerase II CTD heptapeptide repeat phosphatase activity///phosphatase activity	protein-coding	834684	PO:0000013///PO:0000037///PO:0000230///PO:0008019///PO:0009005///PO:0009009///PO:0009010///PO:0009025///PO:0009029///PO:0009030///PO:0009031///PO:0009032///PO:0009046///PO:0009047///PO:0009052///PO:0020030///PO:0020100///PO:0020137///PO:0025022///PO:0025281///PO:0000084///PO:0000293	PO:0001078///PO:0001081///PO:0001185///PO:0004507///PO:0007095///PO:0007103///PO:0007115///PO:0007123///PO:0007611///PO:0007616
AT2G15280	0.0957055	1.36395	AT2G15280	F27O10.7|F27O10_7	Reticulon family protein	molecular_function///mitochondrion///response to bacterium	protein-coding	816017	PO:0000013///PO:0000037///PO:0000230///PO:0008019///PO:0009005///PO:0009006///PO:0009009///PO:0009010///PO:0009025///PO:0009029///PO:0009030///PO:0009031///PO:0009032///PO:0009046///PO:0009047///PO:0009052///PO:0020030///PO:0020038///PO:0020100///PO:0020137///PO:0025022///PO:0025281///PO:0000084///PO:0025195///PO:0025281///PO:0000293	PO:0001054///PO:0001078///PO:0001081///PO:0001185///PO:0004507///PO:0007064///PO:0007095///PO:0007098///PO:0007103///PO:0007115///PO:0007123///PO:0007611///PO:0007616///PO:0001016///PO:0001017
AT2G45440	0.0177891	1.36361	DHDPS2	F4L23.5|dihydrodipicolinate synthase|dihydrodipicolinate synthase 2	dihydrodipicolinate synthase	4-hydroxy-tetrahydrodipicolinate synthase activity///4-hydroxy-tetrahydrodipicolinate synthase activity///4-hydroxy-tetrahydrodipicolinate synthase activity///lysine biosynthetic process via diaminopimelate///chloroplast///chloroplast	protein-coding	819152	PO:0000013///PO:0000037///PO:0000230///PO:0008019///PO:0009005///PO:0009006///PO:0009009///PO:0009010///PO:0009025///PO:0009029///PO:0009030///PO:0009031///PO:0009032///PO:0009046///PO:0009047///PO:0009052///PO:0020030///PO:0020038///PO:0020100///PO:0020137///PO:0025022///PO:0025281///PO:0000293///PO:0000293	PO:0001054///PO:0001078///PO:0001081///PO:0001185///PO:0004507///PO:0007064///PO:0007095///PO:0007098///PO:0007103///PO:0007115///PO:0007123///PO:0007611///PO:0007616
AT1G03000	0.022915	1.36008	PEX6	F10O3.18|F10O3_18|peroxin 6	peroxin 6	protein binding///peroxisomal membrane///cytosol///fatty acid beta-oxidation///chloroplast///protein import into peroxisome matrix///protein import into peroxisome matrix///ATP hydrolysis activity	protein-coding	839315	PO:0000013///PO:0000037///PO:0000230///PO:0008019///PO:0009005///PO:0009006///PO:0009009///PO:0009010///PO:0009025///PO:0009029///PO:0009030///PO:0009031///PO:0009032///PO:0009046///PO:0009047///PO:0009052///PO:0020030///PO:0020038///PO:0020100///PO:0020137///PO:0025022///PO:0025281///PO:0000293	PO:0001054///PO:0001078///PO:0001081///PO:0001185///PO:0004507///PO:0007064///PO:0007095///PO:0007098///PO:0007103///PO:0007115///PO:0007123///PO:0007611///PO:0007616
AT3G26640	0.00473027	1.35668	LWD2	LIGHT-REGULATED WD 2	Transducin/WD40 repeat-like superfamily protein	nucleus///cytoplasm///entrainment of circadian clock by photoperiod///photoperiodism, flowering	protein-coding	822276	PO:0000013///PO:0000037///PO:0000230///PO:0008019///PO:0009005///PO:0009006///PO:0009009///PO:0009010///PO:0009025///PO:0009029///PO:0009030///PO:0009031///PO:0009032///PO:0009046///PO:0009047///PO:0009052///PO:0020030///PO:0020038///PO:0020100///PO:0020137///PO:0025022///PO:0025281///PO:0000293	PO:0001054///PO:0001078///PO:0001081///PO:0001185///PO:0004507///PO:0007064///PO:0007095///PO:0007098///PO:0007103///PO:0007115///PO:0007123///PO:0007611///PO:0007616
AT5G04930	0.0275119	1.35379	ALA1	aminophospholipid ATPase 1	aminophospholipid ATPase 1	magnesium ion binding///protein binding///plasma membrane///plasma membrane///plasma membrane///P-type ion transporter activity///membrane///phospholipid translocation///ATPase-coupled intramembrane lipid transporter activity	protein-coding	830375	PO:0000013///PO:0000037///PO:0000230///PO:0008019///PO:0009005///PO:0009006///PO:0009009///PO:0009010///PO:0009025///PO:0009029///PO:0009030///PO:0009031///PO:0009032///PO:0009046///PO:0009047///PO:0009052///PO:0020030///PO:0020038///PO:0020100///PO:0020137///PO:0025022///PO:0025281///PO:0000084///PO:0025195///PO:0025281///PO:0000293	PO:0001054///PO:0001078///PO:0001081///PO:0001185///PO:0004507///PO:0007064///PO:0007095///PO:0007098///PO:0007103///PO:0007115///PO:0007123///PO:0007611///PO:0007616///PO:0001016///PO:0001017
AT3G52950	0.0109955	1.35313	AT3G52950		CBS / octicosapeptide/Phox/Bemp1 (PB1) domains-containing protein		protein-coding	824461	PO:0000013///PO:0000037///PO:0008019///PO:0009005///PO:0009006///PO:0009009///PO:0009010///PO:0009025///PO:0009029///PO:0009030///PO:0009031///PO:0009032///PO:0009046///PO:0009047///PO:0009052///PO:0020030///PO:0020038///PO:0020100///PO:0020137///PO:0025022///PO:0025281///PO:0025195///PO:0025281///PO:0000293	PO:0001054///PO:0001078///PO:0001081///PO:0001185///PO:0004507///PO:0007064///PO:0007095///PO:0007098///PO:0007103///PO:0007115///PO:0007123///PO:0007611///PO:0007616///PO:0001016///PO:0001017
AT3G26410	0.06207	1.35288	TRM11	AtTRM11|tRNA modification 11	tRNA modification 11 protein	nucleic acid binding///tRNA (guanine-N2-)-methyltransferase activity///cytoplasm///cytoplasm///tRNA modification///methyltransferase activity///2-methylguanosine metabolic process	protein-coding	822245	PO:0000013///PO:0000037///PO:0000230///PO:0008019///PO:0009005///PO:0009006///PO:0009009///PO:0009010///PO:0009025///PO:0009029///PO:0009030///PO:0009031///PO:0009032///PO:0009046///PO:0009047///PO:0009052///PO:0020030///PO:0020038///PO:0020100///PO:0020137///PO:0025022///PO:0025281///PO:0000293	PO:0001054///PO:0001078///PO:0001081///PO:0001185///PO:0004507///PO:0007064///PO:0007095///PO:0007098///PO:0007103///PO:0007115///PO:0007123///PO:0007611///PO:0007616
AT5G07920	0.058658	1.35252	DGK1	ATDGK1|DIACYLGLYCEROL KINASE 1|F13G24.120|F13G24_120|diacylglycerol kinase1	diacylglycerol kinase1	NAD+ kinase activity///diacylglycerol kinase activity///diacylglycerol kinase activity///calcium ion binding///cytoplasm///protein kinase C-activating G protein-coupled receptor signaling pathway///intracellular signal transduction	protein-coding	830686	PO:0000013///PO:0000037///PO:0000230///PO:0008019///PO:0009005///PO:0009006///PO:0009009///PO:0009010///PO:0009025///PO:0009029///PO:0009030///PO:0009031///PO:0009032///PO:0009046///PO:0009047///PO:0009052///PO:0020030///PO:0020038///PO:0020100///PO:0020137///PO:0025022///PO:0025281///PO:0000293///PO:0009005///PO:0009006///PO:0009025	PO:0001054///PO:0001078///PO:0001081///PO:0001185///PO:0004507///PO:0007064///PO:0007095///PO:0007098///PO:0007103///PO:0007115///PO:0007123///PO:0007611///PO:0007616
AT5G54980	0.0402202	1.35132	AT5G54980	CASP-like protein 2D1|CASPL2D1|MBG8.25|MBG8_25	Uncharacterized protein family (UPF0497)	nucleus///plasma membrane///plasma membrane///4 iron, 4 sulfur cluster binding	protein-coding	835589	PO:0000013///PO:0000037///PO:0000230///PO:0008019///PO:0009005///PO:0009006///PO:0009009///PO:0009010///PO:0009025///PO:0009029///PO:0009030///PO:0009031///PO:0009032///PO:0009046///PO:0009047///PO:0009052///PO:0020030///PO:0020038///PO:0020100///PO:0020137///PO:0025022///PO:0000293	PO:0001054///PO:0001078///PO:0001081///PO:0001185///PO:0004507///PO:0007064///PO:0007095///PO:0007098///PO:0007103///PO:0007115///PO:0007123///PO:0007611///PO:0007616
AT2G37170	0.0219383	1.35106	PIP2B	PIP2;2|PLASMA MEMBRANE INTRINSIC PROTEIN 2;2|T2N18.7|T2N18_7|plasma membrane intrinsic protein 2	plasma membrane intrinsic protein 2	mRNA binding///endoplasmic reticulum///plasma membrane///plasma membrane///plasma membrane///plasma membrane///water transport///response to water deprivation///plasmodesma///water channel activity///water channel activity///water channel activity///channel activity///transmembrane transport///transmembrane transport	protein-coding	818293	PO:0009005///PO:0000293
AT3G19840	0.0180844	1.35042	PRP40C	ATPRP40C|pre-mRNA-processing protein 40C	pre-mRNA-processing protein 40C	transcription coregulator activity///nucleus///nucleus///RNA splicing///RNA polymerase binding///RNA polymerase binding	protein-coding	821521	PO:0000013///PO:0000037///PO:0000230///PO:0008019///PO:0009005///PO:0009006///PO:0009009///PO:0009010///PO:0009025///PO:0009029///PO:0009030///PO:0009031///PO:0009032///PO:0009046///PO:0009047///PO:0009052///PO:0020030///PO:0020038///PO:0020100///PO:0020137///PO:0025022///PO:0025281///PO:0000293	PO:0001054///PO:0001078///PO:0001081///PO:0001185///PO:0004507///PO:0007064///PO:0007095///PO:0007098///PO:0007103///PO:0007115///PO:0007123///PO:0007611///PO:0007616

## Sheet: Decreased in Mutant (LowRH)
ID	P-Value	Fold Change	NCBI_Symbol	NCBI_Synonyms	NCBI_description	NCBI_GO_term	NCBI_type_of_gene	NCBI_GeneID	TAIR_po_anatomy	TAIR_po_temporal
AT2G01422	1.05309e-08	0.0393793	AT2G01422		ncRNA		ncRNA	10723131
AT5G37300	4.26415e-08	0.128011	WSD1	MNJ8.9|MNJ8_9	O-acyltransferase (WSD1-like) family protein	diacylglycerol O-acyltransferase activity///diacylglycerol O-acyltransferase activity///diacylglycerol O-acyltransferase activity///long-chain fatty acid-CoA ligase activity///nucleus///mitochondrion///endoplasmic reticulum///plasma membrane///response to water deprivation///response to water deprivation///response to salt stress///response to abscisic acid///wax biosynthetic process///wax biosyn…	protein-coding	833704	PO:0000013///PO:0000037///PO:0000230///PO:0008019///PO:0009006///PO:0009009///PO:0009010///PO:0009025///PO:0009029///PO:0009030///PO:0009031///PO:0009032///PO:0009046///PO:0009047///PO:0009052///PO:0020038///PO:0025022///PO:0025281///PO:0009025///PO:0009046///PO:0009047	PO:0001054///PO:0001078///PO:0001081///PO:0001185///PO:0004507///PO:0007115///PO:0007611///PO:0007616
AT5G42092	0.0240321	0.160877	AT5G42092		ncRNA		ncRNA	28721242	PO:0000293
AT2G05695	3.22908e-07	0.190584	AT2G05695		ncRNA		ncRNA	28717671
AT5G49130	0.0644469	0.272416	AT5G49130	K20J1.11|K20J1_11	MATE efflux family protein	antiporter activity///membrane///transmembrane transporter activity///xenobiotic transmembrane transporter activity///xenobiotic detoxification by transmembrane export across the plasma membrane	protein-coding	834972	PO:0000230///PO:0009009///PO:0009029///PO:0009030///PO:0009031///PO:0009032///PO:0009046///PO:0009047///PO:0009052///PO:0025022///PO:0025281	PO:0001185///PO:0007611///PO:0007616
AT2G32179	0.0782957	0.401288	AT2G32179		ncRNA	molecular_function///cellular_component///biological_process	ncRNA	6240472	PO:0000293
AT3G30720	1.43306e-05	0.413647	QQS	QUA-QUINE STARCH	qua-quine starch	protein binding///nucleus///mitochondrion///cytosol///cytosol///starch biosynthetic process///innate immune response///positive regulation of protein metabolic process///negative regulation of starch metabolic process	protein-coding	822807	PO:0000013///PO:0000037///PO:0000230///PO:0008019///PO:0009005///PO:0009006///PO:0009009///PO:0009010///PO:0009025///PO:0009029///PO:0009030///PO:0009031///PO:0009032///PO:0009046///PO:0009047///PO:0009052///PO:0020030///PO:0020038///PO:0020100///PO:0020137///PO:0025022///PO:0025281///PO:0025195///PO:0025281///PO:0000025///PO:0005020///PO:0005660///PO:0006504///PO:0009001///PO:0009005///PO:000903…	PO:0001054///PO:0001078///PO:0001081///PO:0001185///PO:0004507///PO:0007064///PO:0007095///PO:0007098///PO:0007103///PO:0007115///PO:0007123///PO:0007611///PO:0007616///PO:0001016///PO:0001017
AT3G23540	0.0561306	0.485645	AT3G23540		alpha/beta-Hydrolases superfamily protein	extracellular region///nucleus	protein-coding	821933	PO:0000013///PO:0000037///PO:0000230///PO:0008019///PO:0009005///PO:0009006///PO:0009009///PO:0009010///PO:0009025///PO:0009029///PO:0009030///PO:0009031///PO:0009032///PO:0009046///PO:0009047///PO:0009052///PO:0020030///PO:0020038///PO:0020100///PO:0020137///PO:0025022///PO:0025281///PO:0000084///PO:0025195///PO:0025281///PO:0000293	PO:0001054///PO:0001078///PO:0001081///PO:0001185///PO:0004507///PO:0007064///PO:0007095///PO:0007098///PO:0007103///PO:0007115///PO:0007123///PO:0007611///PO:0007616///PO:0001016///PO:0001017
AT5G42820	0.0362307	0.500984	U2AF35B	ATU2AF35B|MJB21.20|MJB21_20	Zinc finger C-x8-C-x5-C-x3-H type family protein	mRNA splicing, via spliceosome///protein binding///nucleus///nucleus///spliceosomal complex///pre-mRNA 3'-splice site binding///photoperiodism, flowering///U2AF complex	protein-coding	834293	PO:0000013///PO:0000037///PO:0000230///PO:0008019///PO:0009005///PO:0009006///PO:0009009///PO:0009010///PO:0009025///PO:0009029///PO:0009030///PO:0009031///PO:0009032///PO:0009046///PO:0009047///PO:0009052///PO:0020030///PO:0020038///PO:0020100///PO:0020137///PO:0025022///PO:0025281///PO:0000282///PO:0009025///PO:0009029///PO:0009046///PO:0020001///PO:0020006///PO:0020127///PO:0000084///PO:000029…	PO:0001054///PO:0001078///PO:0001081///PO:0001185///PO:0004507///PO:0007064///PO:0007095///PO:0007098///PO:0007103///PO:0007115///PO:0007123///PO:0007611///PO:0007616///PO:0007131
AT5G53390	0.00213077	0.542742	FOP1	FOLDED PETAL 1|K19E1.19|K19E1_19|NTHASE/DIACYLGLYCEROL ACYLTRANSFERASE 11|WSD11	O-acyltransferase (WSD1-like) family protein	diacylglycerol O-acyltransferase activity///nucleus///plasma membrane///plasma membrane///triglyceride biosynthetic process///triglyceride biosynthetic process///long-chain-alcohol O-fatty-acyltransferase activity///petal development///petal morphogenesis///arachidoyl-CoA:1-dodecanol O-acyltransferase activity	protein-coding	835420	PO:0025008
AT3G60780	0.0148737	0.572251	AT3G60780		hypothetical protein (DUF1442)	molecular_function///biological_process	protein-coding	825249	PO:0009031///PO:0009032///PO:0009046///PO:0025022///PO:0025281///PO:0000084///PO:0025195///PO:0025281	PO:0007611///PO:0007616///PO:0001016///PO:0001017
AT2G20870	0.0439835	0.582374	AT2G20870	F5H14.16|F5H14_16	cell wall protein precursor	molecular_function///plasma membrane///biological_process	protein-coding	816620	PO:0000013///PO:0000037///PO:0009006///PO:0009009///PO:0009010///PO:0009025///PO:0009029///PO:0009030///PO:0009031///PO:0009032///PO:0009046///PO:0009052///PO:0020038///PO:0020100///PO:0025022///PO:0025281///PO:0000293	PO:0001054///PO:0001078///PO:0001081///PO:0001185///PO:0004507///PO:0007611///PO:0007616
AT4G08930	0.0982115	0.597074	APRL6	APR-like 6|ATAPRL6|T3H13.4|T3H13_4	APR-like 6	extracellular region	protein-coding	826471	PO:0000013///PO:0000037///PO:0000230///PO:0008019///PO:0009005///PO:0009006///PO:0009009///PO:0009010///PO:0009025///PO:0009029///PO:0009030///PO:0009031///PO:0009032///PO:0009046///PO:0009047///PO:0009052///PO:0020030///PO:0020038///PO:0020100///PO:0020137///PO:0025022///PO:0025281///PO:0025195///PO:0000293	PO:0001054///PO:0001078///PO:0001081///PO:0001185///PO:0004507///PO:0007064///PO:0007095///PO:0007098///PO:0007103///PO:0007115///PO:0007123///PO:0007611///PO:0007616
AT3G57950	0.00280948	0.612305	AT3G57950		cotton fiber protein	molecular_function///biological_process///chloroplast	protein-coding	824964	PO:0009005///PO:0009009///PO:0009029///PO:0009031///PO:0009046///PO:0009047///PO:0020100///PO:0025022///PO:0025281	PO:0001185///PO:0007611///PO:0007616
AT3G55320	0.0348255	0.615667	ABCB20	ATP-binding cassette B20|P-glycoprotein 20|P-glycoprotein 20|PGP20	P-glycoprotein 20	cytosol///integral component of plasma membrane///chloroplast///ATPase-coupled transmembrane transporter activity///ATPase-coupled transmembrane transporter activity///transmembrane transport///ABC-type transporter activity	protein-coding	824698	PO:0000013///PO:0000037///PO:0000230///PO:0008019///PO:0009005///PO:0009006///PO:0009009///PO:0009010///PO:0009025///PO:0009029///PO:0009030///PO:0009031///PO:0009032///PO:0009046///PO:0009047///PO:0009052///PO:0020030///PO:0020038///PO:0020100///PO:0020137///PO:0025022///PO:0025281///PO:0000084///PO:0000293	PO:0001054///PO:0001078///PO:0001081///PO:0001185///PO:0004507///PO:0007064///PO:0007095///PO:0007098///PO:0007103///PO:0007115///PO:0007123///PO:0007611///PO:0007616
AT5G51630	0.0963002	0.618287	AT5G51630	K17N15.18|K17N15_18	Disease resistance protein (TIR-NBS-LRR class) family	NAD+ nucleosidase activity///cytoplasm///signal transduction///ADP binding	protein-coding	835237	PO:0009005///PO:0009009///PO:0009010///PO:0009029///PO:0009030///PO:0009046///PO:0009047///PO:0020100///PO:0025022///PO:0000293	PO:0001078///PO:0004507///PO:0007611///PO:0007616
AT5G55980	0.00316227	0.623175	AT5G55980	MDA7.2|MDA7_2	serine-rich protein-like protein	molecular_function///nucleus///biological_process	protein-coding	835696	PO:0009009///PO:0009030///PO:0009031///PO:0009046///PO:0025281///PO:0025195///PO:0025281	PO:0001185///PO:0007616///PO:0001016///PO:0001017
AT4G04223	0.0299698	0.625548	AT4G04223		ncRNA	molecular_function///cellular_component///biological_process	ncRNA	5008122	PO:0000293
AT4G24760	0.00841793	0.628719	AT4G24760	F22K18.40|F22K18_40	alpha/beta-Hydrolases superfamily protein	extracellular region	protein-coding	828578	PO:0000013///PO:0000037///PO:0000230///PO:0008019///PO:0009005///PO:0009006///PO:0009009///PO:0009010///PO:0009025///PO:0009030///PO:0009031///PO:0009032///PO:0009046///PO:0009047///PO:0009052///PO:0020030///PO:0020038///PO:0020100///PO:0020137///PO:0025022///PO:0025281///PO:0000293	PO:0001054///PO:0001078///PO:0001081///PO:0001185///PO:0004507///PO:0007064///PO:0007095///PO:0007098///PO:0007103///PO:0007115///PO:0007123///PO:0007611///PO:0007616
AT3G42473	0.0155194	0.629558	LCR47	low-molecular-weight cysteine-rich 47	low-molecular-weight cysteine-rich 47	extracellular region	protein-coding	3769457
AT5G14480	0.00496265	0.633092	AT5G14480	T15N1.3	beta-1,4-N-acetylglucosaminyltransferase family protein	beta-1,4-mannosylglycoprotein 4-beta-N-acetylglucosaminyltransferase activity///Golgi apparatus///protein N-linked glycosylation///glycosyltransferase activity	protein-coding	831299	PO:0000293
AT5G17480	0.0219808	0.637797	PC1	APC1|K3M16.50|K3M16_50|pollen calcium-binding protein 1	pollen calcium-binding protein 1	calcium ion binding///cytoplasm///mitochondrion///biological_process	protein-coding	28721170	PO:0009029///PO:0009030///PO:0009031///PO:0009032///PO:0009046///PO:0025022///PO:0025281///PO:0025195///PO:0025281	PO:0007611///PO:0007616///PO:0001016///PO:0001017
AT5G02110	0.0190577	0.643106	CYCD7;1	CYCD7|CYCLIN D7;1|T7H20.160|T7H20_160	CYCLIN D7;1	regulation of cyclin-dependent protein serine/threonine kinase activity///cyclin-dependent protein kinase holoenzyme complex///protein binding///nucleus///nucleus///cytoplasm///embryo development ending in seed dormancy///cyclin-dependent protein serine/threonine kinase regulator activity///mitotic cell cycle phase transition///regulation of cell cycle	protein-coding	831830
AT5G12180	0.0113641	0.645489	CPK17	MXC9.14|MXC9_14|calcium-dependent protein kinase 17	calcium-dependent protein kinase 17	protein serine/threonine kinase activity///calmodulin-dependent protein kinase activity///calcium ion binding///calmodulin binding///nucleus///cytoplasm///cytoplasm///plasma membrane///plasma membrane///calcium-dependent protein serine/threonine kinase activity///peptidyl-serine phosphorylation///intracellular signal transduction///protein autophosphorylation///protein autophosphorylation///regul…	protein-coding	831091	PO:0009009///PO:0009029///PO:0009030///PO:0009031///PO:0009032///PO:0009046///PO:0025022///PO:0025281///PO:0025195///PO:0025281///PO:0025281	PO:0001185///PO:0007611///PO:0007616///PO:0001016///PO:0001017
AT2G18969	0.060753	0.64554	AT2G18969		transcription factor/transcription regulator	nucleus///regulation of transcription, DNA-templated	protein-coding	6240648
AT4G29380	0.0196046	0.651154	VPS15	Arabidopsis thaliana vacuolar protein sorting 15|AtVPS15|F17A13.200|F17A13_200|vacuolar protein sorting 15	protein kinase family protein / WD-40 repeat family protein	protein serine/threonine kinase activity///protein binding///cytoplasm///late endosome///Golgi apparatus///plasma membrane///protein phosphorylation///protein phosphorylation///protein targeting to vacuole///pollen development///pollen germination///pollen germination///endosome membrane///macroautophagy///autophagy of peroxisome///phosphatidylinositol 3-kinase complex, class III, type I///phosph…	protein-coding	829059	PO:0000013///PO:0000037///PO:0000230///PO:0008019///PO:0009005///PO:0009006///PO:0009009///PO:0009010///PO:0009025///PO:0009029///PO:0009030///PO:0009031///PO:0009032///PO:0009046///PO:0009047///PO:0009052///PO:0020030///PO:0020100///PO:0025022///PO:0025281///PO:0000084///PO:0025195///PO:0025281///PO:0000293	PO:0001054///PO:0001078///PO:0001081///PO:0001185///PO:0004507///PO:0007095///PO:0007098///PO:0007103///PO:0007115///PO:0007123///PO:0007611///PO:0007616///PO:0001016///PO:0001017
AT5G45900	0.0342952	0.651189	APG7	ATAPG7|ATATG7|ATG7|AUTOPHAGY 7|AUTOPHAGY-RELATED 7|K15I22.10|K15I22_10|PEROXISOME UNUSUAL POSITIONING 4|PEUP4	ThiF family protein	autophagosome assembly///phagophore assembly site///autophagy of mitochondrion///cytoplasm///protein lipidation///C-terminal protein lipidation///autophagy///cellular response to nitrogen starvation///leaf senescence///leaf senescence///Atg12 activating enzyme activity///Atg8 activating enzyme activity///Atg8 activating enzyme activity///protein modification by small protein conjugation///pieceme…	protein-coding	834630	PO:0000013///PO:0000037///PO:0000230///PO:0008019///PO:0009005///PO:0009006///PO:0009009///PO:0009010///PO:0009025///PO:0009029///PO:0009030///PO:0009031///PO:0009032///PO:0009046///PO:0009047///PO:0009052///PO:0020030///PO:0020038///PO:0020100///PO:0020137///PO:0025022///PO:0025281///PO:0025195///PO:0025281///PO:0000293	PO:0001054///PO:0001078///PO:0001081///PO:0001185///PO:0004507///PO:0007064///PO:0007095///PO:0007098///PO:0007103///PO:0007115///PO:0007123///PO:0007611///PO:0007616///PO:0001016///PO:0001017
AT3G53130	0.00608399	0.651338	LUT1	CYP97C1|CYTOCHROME P450 97C1|LUTEIN DEFICIENT 1	Cytochrome P450 superfamily protein	iron ion binding///chloroplast///chloroplast///chloroplast///chloroplast///chloroplast envelope///zeinoxanthin epsilon hydroxylase activity///zeinoxanthin epsilon hydroxylase activity///carotenoid biosynthetic process///carotenoid biosynthetic process	protein-coding	824479	PO:0000013///PO:0000037///PO:0000230///PO:0008019///PO:0009006///PO:0009009///PO:0009010///PO:0009025///PO:0009029///PO:0009030///PO:0009031///PO:0009032///PO:0009046///PO:0009047///PO:0009052///PO:0020030///PO:0020038///PO:0020100///PO:0020137///PO:0025022///PO:0025281///PO:0000293///PO:0000293	PO:0001054///PO:0001078///PO:0001081///PO:0001185///PO:0004507///PO:0007064///PO:0007095///PO:0007098///PO:0007103///PO:0007115///PO:0007123///PO:0007611///PO:0007616
AT2G36190	0.0420091	0.653054	cwINV4	AtCWIN4|AtcwINV4|F9C22.8|cell wall invertase 4	cell wall invertase 4	sucrose alpha-glucosidase activity///cell wall///starch metabolic process///sucrose catabolic process///plant ovule development///nectar secretion	protein-coding	818191	PO:0009009///PO:0009030///PO:0009031///PO:0009032///PO:0009046///PO:0025022///PO:0025281///PO:0000084///PO:0009056	PO:0001185///PO:0007611///PO:0007616
AT1G27600	0.050711	0.65385	IRX9-L	I9H|IRREGULAR XYLEM 9 Homolog|IRREGULAR XYLEM 9-LIKE|T22C5.4	Nucleotide-diphospho-sugar transferases superfamily protein	Golgi membrane///Golgi apparatus///carbohydrate metabolic process///plant-type secondary cell wall biogenesis///plant-type secondary cell wall biogenesis///glucuronoxylan biosynthetic process///glucuronoxylan biosynthetic process///pollen exine formation///galactosylgalactosylxylosylprotein 3-beta-glucuronosyltransferase activity///glycosyltransferase activity///xylosyltransferase activity///xylo…	protein-coding	839652	PO:0000013///PO:0000037///PO:0000230///PO:0008019///PO:0009005///PO:0009006///PO:0009009///PO:0009010///PO:0009025///PO:0009029///PO:0009030///PO:0009031///PO:0009032///PO:0009046///PO:0009047///PO:0009052///PO:0020030///PO:0020038///PO:0020100///PO:0020137///PO:0025022///PO:0025281///PO:0000293	PO:0001054///PO:0001078///PO:0001081///PO:0001185///PO:0004507///PO:0007064///PO:0007095///PO:0007098///PO:0007103///PO:0007115///PO:0007123///PO:0007611///PO:0007616
AT1G36340	0.00193562	0.655709	UBC31	F7F23.6|F7F23_6|ubiquitin-conjugating enzyme 31	ubiquitin-conjugating enzyme 31	protein polyubiquitination///plant-type vacuole///nucleus///mitochondrion///ubiquitin-dependent protein catabolic process///ubiquitin conjugating enzyme activity	protein-coding	840541	PO:0009052///PO:0020093	PO:0007616
AT4G34560	0.0614253	0.65767	AT4G34560	T4L20.140|T4L20_140	transmembrane protein	molecular_function///biological_process///chloroplast	protein-coding	829608	PO:0000013///PO:0000037///PO:0000230///PO:0008019///PO:0009005///PO:0009006///PO:0009009///PO:0009010///PO:0009025///PO:0009029///PO:0009030///PO:0009031///PO:0009032///PO:0009046///PO:0009047///PO:0009052///PO:0020038///PO:0020100///PO:0020137///PO:0025022///PO:0025281///PO:0000293	PO:0001054///PO:0001078///PO:0001081///PO:0001185///PO:0004507///PO:0007064///PO:0007095///PO:0007098///PO:0007103///PO:0007115///PO:0007123///PO:0007611///PO:0007616
AT1G80470	0.0214551	0.657927	AT1G80470	T21F11.20|T21F11_20	F-box/RNI-like/FBD-like domains-containing protein	molecular_function///nucleus///biological_process	protein-coding	844386
AT1G79270	0.0326659	0.658806	ECT8	evolutionarily conserved C-terminal region 8	evolutionarily conserved C-terminal region 8	RNA binding///mRNA binding///mRNA binding///mRNA binding///nucleus///cytoplasm///mRNA destabilization	protein-coding	844267	PO:0000013///PO:0000037///PO:0000230///PO:0008019///PO:0009005///PO:0009006///PO:0009009///PO:0009025///PO:0009029///PO:0009030///PO:0009031///PO:0009032///PO:0009046///PO:0009047///PO:0009052///PO:0020030///PO:0020100///PO:0020137///PO:0025022///PO:0025281///PO:0000084///PO:0025195///PO:0025281///PO:0000293	PO:0001054///PO:0001185///PO:0007064///PO:0007095///PO:0007098///PO:0007103///PO:0007115///PO:0007123///PO:0007611///PO:0007616///PO:0001017
AT4G15980	0.00681659	0.662908	AT4G15980	DL4030C|FCAALL.248	Plant invertase/pectin methylesterase inhibitor superfamily	enzyme inhibitor activity///pectinesterase activity///pectinesterase activity///cell wall modification///pectin catabolic process///pectinesterase inhibitor activity///apoplast	protein-coding	827282	PO:0009009///PO:0009029///PO:0009030///PO:0009031///PO:0009032///PO:0009046///PO:0009047///PO:0020100///PO:0025022///PO:0025281///PO:0009046///PO:0000084///PO:0025195///PO:0025281	PO:0001185///PO:0007611///PO:0007616///PO:0001016///PO:0001017
AT4G28780	0.0381953	0.663933	AT4G28780	F16A16.110|F16A16_110	GDSL-like Lipase/Acylhydrolase superfamily protein	chloroplast///hydrolase activity, acting on ester bonds	protein-coding	828999	PO:0000013///PO:0000037///PO:0000230///PO:0008019///PO:0009006///PO:0009009///PO:0009010///PO:0009025///PO:0009029///PO:0009030///PO:0009031///PO:0009032///PO:0009046///PO:0009052///PO:0020038///PO:0020137///PO:0025022///PO:0000293	PO:0001054///PO:0001078///PO:0001081///PO:0001185///PO:0004507///PO:0007064///PO:0007095///PO:0007098///PO:0007103///PO:0007115///PO:0007123///PO:0007611///PO:0007616
AT4G05010	0.00314747	0.664433	FBS3	AtFBS3|C17L7.7|F-box stress induced 3	F-box family protein	molecular_function///mitochondrion///biological_process	protein-coding	825843	PO:0000293
AT2G45405	0.0850705	0.66837	AT2G45405		hypothetical protein	nucleus	protein-coding	28718356
AT5G24270	0.0320072	0.668464	SOS3	ATSOS3|CALCINEURIN B-LIKE PROTEIN 4|CBL4|MOP9.19|MOP9_19|SALT OVERLY SENSITIVE 3	Calcium-binding EF-hand family protein	calcium-dependent protein serine/threonine phosphatase activity///calcium ion binding///calcium ion binding///detection of calcium ion///protein binding///cytoplasm///plasma membrane///calcineurin complex///cellular potassium ion homeostasis///hypotonic salinity response	protein-coding	832494	PO:0009005///PO:0009031///PO:0009032///PO:0009047///PO:0020100///PO:0025022///PO:0009005///PO:0000293	PO:0007611///PO:0007616
AT1G05900	0.0642603	0.668706	NTH2	ATNTH2|T20M3.18|T20M3_18|endonuclease III 2	endonuclease III 2	oxidized pyrimidine nucleobase lesion DNA N-glycosylase activity///DNA-(apurinic or apyrimidinic site) endonuclease activity///DNA-(apurinic or apyrimidinic site) endonuclease activity///nucleus///nucleus///mitochondrion///base-excision repair///base-excision repair, AP site formation///nucleotide-excision repair, DNA incision, 5'-to lesion///DNA N-glycosylase activity///chloroplast nucleoid///ch…	protein-coding	837100	PO:0000013///PO:0000037///PO:0000230///PO:0008019///PO:0009005///PO:0009006///PO:0009025///PO:0009029///PO:0009030///PO:0009031///PO:0009032///PO:0009046///PO:0009047///PO:0020030///PO:0020100///PO:0020137///PO:0025022///PO:0025281///PO:0000293	PO:0001054///PO:0007064///PO:0007095///PO:0007098///PO:0007103///PO:0007115///PO:0007123///PO:0007611///PO:0007616
AT4G31590	0.00787235	0.670191	CSLC5	ATCSLC05|ATCSLC5|CELLULOSE-SYNTHASE LIKE C5|CSLC05|Cellulose-synthase-like C5|F28M20.220|F28M20_220	Cellulose-synthase-like C5	Golgi apparatus///Golgi apparatus///Golgi apparatus///glycosyltransferase activity///glycosyltransferase activity///glycosyltransferase activity///cellulose synthase activity///protein homodimerization activity///pollen tube development///cell wall organization///plant organ development	protein-coding	829286	PO:0000013///PO:0000037///PO:0000230///PO:0008019///PO:0009005///PO:0009006///PO:0009009///PO:0009010///PO:0009025///PO:0009029///PO:0009030///PO:0009031///PO:0009032///PO:0009046///PO:0009047///PO:0009052///PO:0020030///PO:0020038///PO:0020100///PO:0020137///PO:0025022///PO:0025281///PO:0000293	PO:0001054///PO:0001078///PO:0001081///PO:0001185///PO:0004507///PO:0007064///PO:0007095///PO:0007098///PO:0007103///PO:0007115///PO:0007123///PO:0007611///PO:0007616
AT1G77250	0.00880093	0.671081	AT1G77250	T14N5.11|T14N5_11	RING/FYVE/PHD-type zinc finger family protein	transcription cis-regulatory region binding///protein binding///nucleus	protein-coding	844061	PO:0000013///PO:0000037///PO:0000230///PO:0008019///PO:0009005///PO:0009006///PO:0009009///PO:0009010///PO:0009025///PO:0009029///PO:0009030///PO:0009031///PO:0009032///PO:0009046///PO:0009047///PO:0009052///PO:0020030///PO:0020038///PO:0020100///PO:0020137///PO:0025022///PO:0025281///PO:0000084///PO:0025195///PO:0025281///PO:0000293	PO:0001054///PO:0001078///PO:0001081///PO:0001185///PO:0004507///PO:0007064///PO:0007095///PO:0007098///PO:0007103///PO:0007115///PO:0007123///PO:0007611///PO:0007616///PO:0001016///PO:0001017
AT4G37730	0.0580839	0.67376	bZIP7	AtbZIP7|T28I19.10|T28I19_10|basic leucine-zipper 7	basic leucine-zipper 7	transcription cis-regulatory region binding///DNA-binding transcription factor activity///DNA-binding transcription factor activity///nucleus///nucleus///regulation of transcription, DNA-templated///positive regulation of transcription, DNA-templated	protein-coding	829929	PO:0000013///PO:0000037///PO:0000230///PO:0009005///PO:0009009///PO:0009010///PO:0009025///PO:0009029///PO:0009030///PO:0009031///PO:0009032///PO:0009046///PO:0009047///PO:0009052///PO:0020038///PO:0020100///PO:0020137///PO:0025022///PO:0025281///PO:0000293	PO:0001078///PO:0001081///PO:0001185///PO:0004507///PO:0007103///PO:0007611///PO:0007616
AT5G64380	0.000619316	0.67451	AT5G64380	MSJ1.22|MSJ1_22	Inositol monophosphatase family protein	cytoplasm///cytosol///sucrose biosynthetic process///fructose metabolic process///fructose 6-phosphate metabolic process///gluconeogenesis///chloroplast///chloroplast///chloroplast stroma///fructose 1,6-bisphosphate metabolic process///fructose 1,6-bisphosphate 1-phosphatase activity	protein-coding	836559	PO:0000013///PO:0000037///PO:0000230///PO:0008019///PO:0009006///PO:0009009///PO:0009010///PO:0009025///PO:0009029///PO:0009030///PO:0009031///PO:0009032///PO:0009046///PO:0009047///PO:0009052///PO:0020030///PO:0020038///PO:0020100///PO:0020137///PO:0025022///PO:0000084///PO:0000293	PO:0001054///PO:0001078///PO:0001081///PO:0001185///PO:0004507///PO:0007064///PO:0007095///PO:0007098///PO:0007103///PO:0007115///PO:0007123///PO:0007611///PO:0007616
AT3G47440	0.0883715	0.677062	TIP5;1	tonoplast intrinsic protein 5;1	tonoplast intrinsic protein 5;1	extracellular region///mitochondrion///urea transmembrane transporter activity///water channel activity///water channel activity///water channel activity///urea transport///pollen sperm cell differentiation///pollen tube	protein-coding	823898	PO:0009009///PO:0009030///PO:0009031///PO:0009032///PO:0009046///PO:0025022///PO:0025281///PO:0009005///PO:0009025///PO:0009046///PO:0000084///PO:0025195///PO:0025281///PO:0025281///PO:0000084	PO:0001185///PO:0007611///PO:0007616///PO:0001016///PO:0001017
AT5G25530	0.054191	0.677288	AT5G25530	T14C9.70|T14C9_70	DNAJ heat shock family protein	cytoplasm///cytosol///protein folding///unfolded protein binding///unfolded protein binding///chaperone cofactor-dependent protein refolding///chaperone binding	protein-coding	832628	PO:0009032///PO:0009046///PO:0025195///PO:0025281	PO:0007611///PO:0007616///PO:0001016///PO:0001017
AT4G28760	0.0662095	0.681787	TRM20	F16A16.130|F16A16_130|TON1 Recruiting Motif 20	methyl-coenzyme M reductase II subunit gamma, putative (DUF3741)	molecular_function///nucleus///biological_process	protein-coding	828997	PO:0000013///PO:0000037///PO:0000230///PO:0008019///PO:0009005///PO:0009006///PO:0009009///PO:0009010///PO:0009025///PO:0009029///PO:0009030///PO:0009031///PO:0009032///PO:0009046///PO:0009047///PO:0009052///PO:0020030///PO:0020038///PO:0020100///PO:0020137///PO:0025022///PO:0025281///PO:0000293	PO:0001054///PO:0001078///PO:0001081///PO:0001185///PO:0004507///PO:0007064///PO:0007095///PO:0007098///PO:0007103///PO:0007115///PO:0007123///PO:0007611///PO:0007616
AT1G55250	0.0334485	0.682111	HUB2	F7A10.17|F7A10_17|histone mono-ubiquitination 2	histone mono-ubiquitination 2	ubiquitin-protein transferase activity///nucleus///nucleus///leaf morphogenesis///seed dormancy process///vegetative to reproductive phase transition of meristem///histone monoubiquitination///histone H2B ubiquitination///protein homodimerization activity///innate immune response	protein-coding	841968	PO:0000013///PO:0000037///PO:0000230///PO:0008019///PO:0009005///PO:0009006///PO:0009009///PO:0009010///PO:0009025///PO:0009029///PO:0009030///PO:0009031///PO:0009032///PO:0009046///PO:0009047///PO:0009052///PO:0020030///PO:0020100///PO:0020137///PO:0025022///PO:0025281///PO:0000013///PO:0006339///PO:0006340///PO:0009001///PO:0009005///PO:0009046///PO:0009047///PO:0000084///PO:0000293	PO:0001054///PO:0001078///PO:0001081///PO:0001185///PO:0004507///PO:0007064///PO:0007095///PO:0007103///PO:0007115///PO:0007123///PO:0007611///PO:0007616
AT5G04260	0.0412094	0.683915	WCRKC2	T19N18.5|WCRKC thioredoxin 2	WCRKC thioredoxin 2	chloroplast///chloroplast thylakoid///chloroplast stroma///cell redox homeostasis	protein-coding	830305	PO:0000013///PO:0000037///PO:0000230///PO:0008019///PO:0009005///PO:0009006///PO:0009009///PO:0009010///PO:0009025///PO:0009029///PO:0009030///PO:0009031///PO:0009032///PO:0009046///PO:0009047///PO:0009052///PO:0020030///PO:0020038///PO:0020100///PO:0020137///PO:0025022///PO:0025281///PO:0000293	PO:0001054///PO:0001078///PO:0001081///PO:0001185///PO:0004507///PO:0007064///PO:0007095///PO:0007098///PO:0007103///PO:0007115///PO:0007123///PO:0007611///PO:0007616
AT1G19396	0.0186697	0.683957	AT1G19396		hypothetical protein	mitochondrion	protein-coding	10723077	PO:0000293
AT4G33100	0.00548607	0.684083	AT4G33100	F4I10.30|F4I10_30	protein phosphatase	molecular_function///nucleus///biological_process	protein-coding	829447	PO:0000013///PO:0000037///PO:0000230///PO:0008019///PO:0009005///PO:0009006///PO:0009009///PO:0009010///PO:0009025///PO:0009029///PO:0009030///PO:0009031///PO:0009032///PO:0009046///PO:0009047///PO:0009052///PO:0020030///PO:0020038///PO:0020100///PO:0020137///PO:0025022///PO:0025281///PO:0025195///PO:0025281///PO:0000293	PO:0001054///PO:0001078///PO:0001081///PO:0001185///PO:0004507///PO:0007064///PO:0007095///PO:0007098///PO:0007103///PO:0007115///PO:0007123///PO:0007611///PO:0007616///PO:0001016///PO:0001017
AT1G11600	0.0184853	0.684598	CYP77B1	cytochrome P450|F25C20.25|F25C20_25|cytochrome P450|family 77|polypeptide 1|polypeptide 1|subfamily B	cytochrome P450, family 77, subfamily B, polypeptide 1	iron ion binding///plasma membrane///membrane///oxidoreductase activity, acting on paired donors, with incorporation or reduction of molecular oxygen, NAD(P)H as one donor, and incorporation of one atom of oxygen///heme binding	protein-coding	837704	PO:0000013///PO:0000037///PO:0008019///PO:0009005///PO:0009006///PO:0009009///PO:0009010///PO:0009025///PO:0009030///PO:0009031///PO:0009032///PO:0009046///PO:0009047///PO:0009052///PO:0020038///PO:0020100///PO:0025022	PO:0001054///PO:0001078///PO:0001081///PO:0001185///PO:0004507///PO:0007115///PO:0007611///PO:0007616
AT1G16970	0.0139595	0.68479	KU70	ARABIDOPSIS THALIANA KU70 HOMOLOG|ATKU70|F6I1.2|F6I1_2|KU70 homolog|KU70-LIKE PROTEIN	ATP-dependent DNA helicase 2 subunit Ku70-like protein	telomere maintenance///telomere maintenance///telomere maintenance///DNA helicase activity///damaged DNA binding///double-stranded DNA binding///protein binding///nucleus///DNA repair///double-strand break repair via nonhomologous end joining///double-strand break repair via nonhomologous end joining///response to heat///telomeric DNA binding///Ku70:Ku80 complex///cellular response to gamma radia…	protein-coding	838268	PO:0000013///PO:0000037///PO:0000230///PO:0008019///PO:0009005///PO:0009006///PO:0009009///PO:0009010///PO:0009025///PO:0009029///PO:0009030///PO:0009031///PO:0009032///PO:0009046///PO:0009047///PO:0009052///PO:0020030///PO:0020038///PO:0020100///PO:0020137///PO:0025022///PO:0025281///PO:0000084///PO:0025281///PO:0000293	PO:0001054///PO:0001078///PO:0001081///PO:0001185///PO:0004507///PO:0007064///PO:0007095///PO:0007098///PO:0007103///PO:0007115///PO:0007123///PO:0007611///PO:0007616///PO:0007017///PO:0001017
AT4G30860	0.0222015	0.685286	SDG4	ASH1-RELATED 3|ASH1-related 3|ASHR3|F6I18.230|F6I18_230|SET domain group 4	SET domain group 4	chromatin///chromatin///protein binding///nucleus///nucleus///nucleus///regulation of transcription, DNA-templated///histone methyltransferase activity///histone methyltransferase activity (H3-K36 specific)	protein-coding	829210	PO:0000013///PO:0000037///PO:0000230///PO:0008019///PO:0009005///PO:0009006///PO:0009009///PO:0009010///PO:0009025///PO:0009029///PO:0009030///PO:0009031///PO:0009032///PO:0009046///PO:0009052///PO:0020030///PO:0020038///PO:0020100///PO:0020137///PO:0025022///PO:0025281///PO:0006203///PO:0009005///PO:0009071///PO:0025281///PO:0000084///PO:0025195///PO:0025281///PO:0000293	PO:0001054///PO:0001078///PO:0001081///PO:0001185///PO:0004507///PO:0007064///PO:0007095///PO:0007098///PO:0007103///PO:0007115///PO:0007123///PO:0007611///PO:0007616///PO:0001016///PO:0001017
AT5G28680	0.0261142	0.686448	ANX2	ANXUR2|F4I4.60|F4I4_60	Malectin/receptor-like protein kinase family protein	protein kinase activity///protein binding///extracellular region///plasma membrane///plasmodesma///pollen tube growth///apical plasma membrane///protein autophosphorylation///pollen tube tip///protein serine kinase activity	protein-coding	832975	PO:0009009///PO:0009029///PO:0009030///PO:0009031///PO:0009032///PO:0009046///PO:0025022///PO:0025281///PO:0025195///PO:0025281	PO:0001185///PO:0007611///PO:0007616///PO:0001016///PO:0001017
AT2G02720	0.0906262	0.687556	AT2G02720	T20F6.14|T20F6_14	Pectate lyase family protein	extracellular region///lyase activity///pectate lyase activity///pectin catabolic process	protein-coding	814801	PO:0009009///PO:0009029///PO:0009030///PO:0009031///PO:0009032///PO:0009046///PO:0025022///PO:0025281///PO:0025195///PO:0025281///PO:0000293	PO:0001185///PO:0007611///PO:0007616///PO:0001016///PO:0001017
AT3G60570	0.0131679	0.687895	EXPB5	ATEXPB5|ATHEXP BETA 1.3|expansin B5	expansin B5	extracellular region///extracellular region///unidimensional cell growth///plant-type cell wall loosening///sexual reproduction	protein-coding	825228	PO:0000013///PO:0000037///PO:0000230///PO:0009005///PO:0009006///PO:0009009///PO:0009010///PO:0009025///PO:0009029///PO:0009030///PO:0009031///PO:0009032///PO:0009046///PO:0009047///PO:0009052///PO:0020030///PO:0020038///PO:0020137///PO:0025022///PO:0025281///PO:0025195///PO:0025281	PO:0001054///PO:0001078///PO:0001081///PO:0001185///PO:0004507///PO:0007064///PO:0007095///PO:0007098///PO:0007115///PO:0007123///PO:0007611///PO:0007616///PO:0001016///PO:0001017
AT1G75870	0.0587432	0.688785	AT1G75870	T4O12.11|T4O12_11	hypothetical protein	molecular_function///biological_process	protein-coding	843920	PO:0009009///PO:0009029///PO:0009030///PO:0009031///PO:0009032///PO:0009046///PO:0025022///PO:0025281///PO:0000084///PO:0025195///PO:0025281	PO:0001185///PO:0007611///PO:0007616///PO:0001016///PO:0001017
AT1G31230	0.0786388	0.690945	AK-HSDH I	AK-HSDH|ASPARTATE KINASE-HOMOSERINE DEHYDROGENASE|F28K20.19|F28K20_19|aspartate kinase-homoserine dehydrogenase i	aspartate kinase-homoserine dehydrogenase i	aspartate kinase activity///homoserine dehydrogenase activity///homoserine dehydrogenase activity///cytosol///aspartate family amino acid biosynthetic process///aspartate family amino acid biosynthetic process///threonine biosynthetic process///lysine biosynthetic process via diaminopimelate///homoserine biosynthetic process///chloroplast///chloroplast///chloroplast stroma///NADP binding	protein-coding	840011	PO:0000013///PO:0000037///PO:0000230///PO:0008019///PO:0009005///PO:0009006///PO:0009009///PO:0009010///PO:0009025///PO:0009029///PO:0009030///PO:0009031///PO:0009032///PO:0009046///PO:0009047///PO:0009052///PO:0020030///PO:0020038///PO:0020100///PO:0020137///PO:0025022///PO:0000293///PO:0000293	PO:0001054///PO:0001078///PO:0001081///PO:0001185///PO:0004507///PO:0007064///PO:0007095///PO:0007098///PO:0007103///PO:0007115///PO:0007123///PO:0007611///PO:0007616
AT3G05150	0.0279689	0.692623	AT3G05150	T12H1.11|T12H1_11	Major facilitator superfamily protein	nucleus///nucleus///carbohydrate transmembrane transporter activity///sugar transmembrane transporter activity	protein-coding	819677	PO:0009005///PO:0009031///PO:0009032///PO:0009046///PO:0025022///PO:0025281///PO:0000258///PO:0003015///PO:0005059///PO:0006036///PO:0025257///PO:0025195///PO:0025281	PO:0007611///PO:0007616///PO:0001016///PO:0001017
AT3G59420	0.0273484	0.693896	CR4	ACR4|crinkly4	crinkly4	protein binding///plasma membrane///regulation of asymmetric cell division///embryo development ending in seed dormancy///cell surface///lateral root formation///kinase activity///transmembrane receptor protein kinase activity///endocytic vesicle///protein homodimerization activity///root development///root development///root cap development///protein serine kinase activity	protein-coding	825111	PO:0006210///PO:0006043///PO:0009005///PO:0000037///PO:0009009///PO:0009010///PO:0009030///PO:0009031///PO:0009032///PO:0009046///PO:0009052///PO:0025022///PO:0025281///PO:0006203///PO:0020147///PO:0000293	PO:0001078///PO:0001081///PO:0001185///PO:0004507///PO:0007611///PO:0007616
AT5G64690	0.0151973	0.694307	AT5G64690	MUB3.22|MUB3_22	neurofilament triplet H protein-like protein	molecular_function///plasma membrane///biological_process	protein-coding	836590	PO:0009031///PO:0009032///PO:0009046///PO:0025022///PO:0025281///PO:0025195///PO:0025281	PO:0007611///PO:0007616///PO:0001016///PO:0001017
AT2G24640	0.00982848	0.694802	UBP19	F25P17.6|F25P17_6|ubiquitin-specific protease 19	ubiquitin-specific protease 19	cysteine-type endopeptidase activity///thiol-dependent deubiquitinase///thiol-dependent deubiquitinase///nucleus///nucleus///cytosol///ubiquitin-dependent protein catabolic process///protein deubiquitination///protein deubiquitination	protein-coding	817000	PO:0002000///PO:0000013///PO:0000037///PO:0000230///PO:0008019///PO:0009005///PO:0009006///PO:0009009///PO:0009010///PO:0009025///PO:0009029///PO:0009030///PO:0009031///PO:0009032///PO:0009046///PO:0009047///PO:0009052///PO:0020030///PO:0020038///PO:0020100///PO:0020137///PO:0025022///PO:0025281///PO:0000036///PO:0000054///PO:0004723///PO:0008001///PO:0008002///PO:0009005///PO:0009046///PO:000905…	PO:0001054///PO:0001078///PO:0001081///PO:0001185///PO:0004507///PO:0007064///PO:0007095///PO:0007098///PO:0007103///PO:0007115///PO:0007123///PO:0007611///PO:0007616///PO:0007131///PO:0001017
AT1G09470	0.0754323	0.694997	AT1G09470	F14J9.13|F14J9_13	myosin heavy chain, cardiac protein	protein binding///nuclear envelope///nucleoplasm///cytoplasm///protein self-association	protein-coding	837470	PO:0000293
AT2G14255	0.000911633	0.695342	AT2G14255		Ankyrin repeat family protein with DHHC zinc finger domain-containing protein	endoplasmic reticulum///Golgi apparatus///Golgi apparatus///protein targeting to membrane///peptidyl-L-cysteine S-palmitoylation///protein-cysteine S-palmitoyltransferase activity	protein-coding	2745525	PO:0000293
AT3G51300	0.0921435	0.696227	ROP1	ARABIDOPSIS THALIANA RHO-RELATED PROTEIN FROM PLANTS 1|ARAC11|ATRAC11|ATROP1|Arabidopsis RAC-like 11|RHO-related protein from plants 1|ROP1AT	RHO-related protein from plants 1	GTPase activity///GTPase activity///protein binding///GTP binding///GTP binding///nucleus///nucleus///nucleolus///cytoplasm///spindle///cytoskeleton///plasma membrane///plasma membrane///cell cortex///actin filament organization///establishment or maintenance of cell polarity///small GTPase mediated signal transduction///regulation of cell shape///phragmoplast///pollen tube growth///regulation of…	protein-coding	824293	PO:0000013///PO:0000037///PO:0000230///PO:0008019///PO:0009005///PO:0009006///PO:0009009///PO:0009010///PO:0009025///PO:0009029///PO:0009030///PO:0009031///PO:0009032///PO:0009046///PO:0009047///PO:0009052///PO:0020030///PO:0020038///PO:0020100///PO:0020137///PO:0025022///PO:0025281///PO:0000084///PO:0025195///PO:0025281///PO:0000293	PO:0001078///PO:0001081///PO:0001185///PO:0004507///PO:0007064///PO:0007098///PO:0007115///PO:0007611///PO:0007616///PO:0001016///PO:0001017
AT1G74000	0.0844998	0.69644	SS3	ATSS-3 STRICTOSIDINE SYNTHASE|F2P9.13|F2P9_13|strictosidine synthase 3	strictosidine synthase 3	cell wall///biosynthetic process///plant-type cell wall///chloroplast///strictosidine synthase activity///strictosidine synthase activity	protein-coding	843738	PO:0009031///PO:0009032///PO:0009046///PO:0020100///PO:0025022///PO:0025281///PO:0025195///PO:0025281///PO:0000293	PO:0007611///PO:0007616///PO:0001016///PO:0001017
AT3G55180	0.0155028	0.697726	AT3G55180		alpha/beta-Hydrolases superfamily protein	cytoplasm///cytosol///membrane///lipase activity///acylglycerol lipase activity	protein-coding	824684	PO:0009031///PO:0009032///PO:0009046///PO:0025022///PO:0025281///PO:0025195///PO:0025281	PO:0007611///PO:0007616///PO:0001016///PO:0001017
AT1G15385	0.0152512	0.69792	AT1G15385		cotton fiber protein	molecular_function///nucleus///biological_process	protein-coding	838108
AT1G22130	0.0207192	0.698802	AGL104	AGAMOUS-like 104|F2E2.20|F2E2_20	AGAMOUS-like 104	RNA polymerase II cis-regulatory region sequence-specific DNA binding///DNA-binding transcription factor activity, RNA polymerase II-specific///DNA-binding transcription factor activity///protein binding///nucleus///regulation of transcription by RNA polymerase II///pollen development///pollen development///pollen maturation///positive regulation of transcription by RNA polymerase II///protein di…	protein-coding	838818	PO:0009031///PO:0009032///PO:0009046///PO:0025022///PO:0025281///PO:0025195///PO:0025281///PO:0025281	PO:0007611///PO:0007616///PO:0001016///PO:0001017
AT4G13075	0.00919675	0.699327	RALFL30	RALF-like 30	RALF-like 30	hormone activity///extracellular region///cell-cell signaling///calcium-mediated signaling///apoplast	protein-coding	5008137
AT5G39400	0.00897975	0.701071	PTEN1	ATPTEN1|MUL8.8|MUL8_8|Phosphatase and TENsin homolog deleted on chromosome ten 1	Calcium/lipid-binding (CaLB) phosphatase	protein tyrosine phosphatase activity///protein tyrosine phosphatase activity///cytosol///protein tyrosine/serine/threonine phosphatase activity///pollen development///dephosphorylation///dephosphorylation///phosphatidylinositol-3,4,5-trisphosphate 3-phosphatase activity///phosphatase activity///phosphatidylinositol dephosphorylation///phosphatidylinositol dephosphorylation///phosphatidylinositol…	protein-coding	833936	PO:0025281///PO:0009009///PO:0009029///PO:0009030///PO:0009031///PO:0009032///PO:0009046///PO:0025022///PO:0025281///PO:0025195///PO:0025281	PO:0001185///PO:0007611///PO:0007616///PO:0001016///PO:0001017
AT1G78650	0.0294166	0.701216	POLD3	T30F21.2|T30F21_2	DNA-directed DNA polymerase	DNA-directed DNA polymerase activity///DNA-directed DNA polymerase activity///nucleus///DNA strand elongation involved in DNA replication///DNA strand elongation involved in DNA replication///nucleotide-excision repair, DNA gap filling///delta DNA polymerase complex///DNA synthesis involved in UV-damage excision repair	protein-coding	844201	PO:0000013///PO:0000037///PO:0000230///PO:0008019///PO:0009005///PO:0009006///PO:0009009///PO:0009010///PO:0009025///PO:0009029///PO:0009030///PO:0009031///PO:0009032///PO:0009046///PO:0009047///PO:0009052///PO:0020030///PO:0020038///PO:0020100///PO:0020137///PO:0025022///PO:0025281///PO:0000084///PO:0025195///PO:0025281///PO:0000293	PO:0001054///PO:0001078///PO:0001081///PO:0001185///PO:0004507///PO:0007064///PO:0007095///PO:0007098///PO:0007103///PO:0007115///PO:0007123///PO:0007611///PO:0007616///PO:0001016///PO:0001017
AT1G20850	0.00960697	0.701663	XCP2	F9H16.17|F9H16_17|PAPAIN-TYPE CYSTEINE ENDOPEPTIDASE XCP2|xylem cysteine peptidase 2	xylem cysteine peptidase 2	cysteine-type endopeptidase activity///protein binding///extracellular space///cell wall///lysosome///chloroplast///programmed cell death involved in cell development///defense response to bacterium///proteolysis involved in cellular protein catabolic process	protein-coding	838677	PO:0000013///PO:0000037///PO:0000230///PO:0008019///PO:0009005///PO:0009006///PO:0009009///PO:0009010///PO:0009025///PO:0009029///PO:0009030///PO:0009031///PO:0009032///PO:0009046///PO:0009047///PO:0009052///PO:0020030///PO:0020038///PO:0020100///PO:0020137///PO:0025022///PO:0025281///PO:0000290///PO:0000293	PO:0001054///PO:0001078///PO:0001081///PO:0001185///PO:0004507///PO:0007064///PO:0007095///PO:0007098///PO:0007103///PO:0007115///PO:0007123///PO:0007611///PO:0007616
AT4G12410	0.00137616	0.702596	AT4G12410	SAUR35|SMALL AUXIN UPREGULATED RNA 35|T1P17.3	SAUR-like auxin-responsive protein family	molecular_function///mitochondrion///response to auxin	protein-coding	826850	PO:0009009///PO:0009029///PO:0009030///PO:0009031///PO:0009032///PO:0009046///PO:0009052///PO:0025022///PO:0025281	PO:0001185///PO:0007611///PO:0007616
AT4G03895	0.0299854	0.702993	AT4G03895		ncRNA		ncRNA	28719524
AT4G33650	0.0298138	0.704701	DRP3A	ABERRANT PEROXISOME MORPHOLOGY 1|ADL2|ADL2A|APEM1|ARABIDOPSIS DYNAMIN-LIKE 2|NOXY15|T16L1.140|T16L1_140|dynamin-related protein 3A|non responding to oxylipins 15	dynamin-related protein 3A	mitochondrial fission///GTPase activity///protein binding///mitochondrion///peroxisome///cytosol///cytosol///plasma membrane///chloroplast///chloroplast///chloroplast organization///post-embryonic development///chloroplast envelope///membrane///peroxisome fission///phosphatidylinositol binding///identical protein binding///regulation of peroxisome size	protein-coding	829506	PO:0000013///PO:0000037///PO:0000230///PO:0008019///PO:0009005///PO:0009006///PO:0009009///PO:0009010///PO:0009025///PO:0009029///PO:0009030///PO:0009031///PO:0009032///PO:0009046///PO:0009047///PO:0009052///PO:0020030///PO:0020038///PO:0020100///PO:0020137///PO:0025022///PO:0025281///PO:0000293///PO:0006016///PO:0000293	PO:0001054///PO:0001078///PO:0001081///PO:0001185///PO:0004507///PO:0007064///PO:0007095///PO:0007098///PO:0007103///PO:0007115///PO:0007123///PO:0007611///PO:0007616
AT4G37210	0.0867387	0.70564	AT4G37210	AP22.13|AP22_13	Tetratricopeptide repeat (TPR)-like superfamily protein	nucleus///nucleus///nucleoplasm///nucleosome assembly///DNA replication-dependent nucleosome assembly///nucleosome disassembly///CENP-A containing nucleosome assembly///histone binding///histone binding	protein-coding	829875	PO:0000013///PO:0000037///PO:0000230///PO:0008019///PO:0009005///PO:0009006///PO:0009009///PO:0009010///PO:0009025///PO:0009029///PO:0009030///PO:0009031///PO:0009032///PO:0009046///PO:0009047///PO:0009052///PO:0020030///PO:0020038///PO:0020100///PO:0020137///PO:0025022///PO:0025281///PO:0000084///PO:0025281///PO:0000293	PO:0001054///PO:0001078///PO:0001081///PO:0001185///PO:0004507///PO:0007064///PO:0007095///PO:0007098///PO:0007103///PO:0007115///PO:0007123///PO:0007611///PO:0007616///PO:0001016
AT5G60010	0.074213	0.705764	AT5G60010	MMN10.18|MMN10_18|RbohH|Respiratory burst oxidase homolog H	ferric reductase-like transmembrane component family protein	calcium ion binding///nucleus///plasma membrane///NAD(P)H oxidase H2O2-forming activity	protein-coding	836123	PO:0009025///PO:0009031///PO:0009032///PO:0009046///PO:0025022///PO:0025281///PO:0025195///PO:0025281	PO:0007103///PO:0007611///PO:0007616///PO:0001016///PO:0001017
AT1G05300	0.00780835	0.705951	ZIP5	YUP8H12.8|YUP8H12_8|zinc transporter 5 precursor	zinc transporter 5 precursor	zinc ion transmembrane transporter activity///zinc ion transmembrane transporter activity///extracellular region///plasma membrane///chloroplast///membrane///metal ion transmembrane transporter activity///zinc ion transmembrane transport///zinc ion transmembrane transport///cation transmembrane transport	protein-coding	837029	PO:0000037///PO:0009009///PO:0009025///PO:0009029///PO:0009031///PO:0009046///PO:0009047///PO:0020030///PO:0020100///PO:0025281///PO:0000293	PO:0001185///PO:0007115///PO:0007123///PO:0007611///PO:0007616
AT5G64780	0.0444339	0.706198	AT5G64780	MVP7.11|MVP7_11	holocarboxylase synthetase	molecular_function///nucleus///biological_process	protein-coding	836599	PO:0000013///PO:0000037///PO:0000230///PO:0008019///PO:0009006///PO:0009009///PO:0009010///PO:0009025///PO:0009029///PO:0009030///PO:0009031///PO:0009032///PO:0009046///PO:0009047///PO:0009052///PO:0020030///PO:0020038///PO:0020137///PO:0025022///PO:0025281///PO:0025195///PO:0025281///PO:0000293	PO:0001054///PO:0001078///PO:0001081///PO:0001185///PO:0004507///PO:0007064///PO:0007095///PO:0007098///PO:0007103///PO:0007115///PO:0007123///PO:0007611///PO:0007616///PO:0001016///PO:0001017
AT5G58790	0.0242563	0.706723	AT5G58790	MZN1.28	hypothetical protein	molecular_function///biological_process///chloroplast	protein-coding	835996	PO:0000037///PO:0000230///PO:0009005///PO:0009009///PO:0009010///PO:0009025///PO:0009030///PO:0009031///PO:0009032///PO:0009046///PO:0009047///PO:0009052///PO:0020100///PO:0025022///PO:0000293	PO:0001078///PO:0001081///PO:0001185///PO:0004507///PO:0007098///PO:0007611///PO:0007616
AT1G34095	0.0483871	0.708102	AT1G34095		hypothetical protein	molecular_function///nucleus///biological_process	protein-coding	840308
AT4G14315	0.0914697	0.708463	AT4G14315		transmembrane protein	molecular_function///biological_process	protein-coding	3770505
AT2G47160	0.046776	0.70854	BOR1	AtBOR1|REQUIRES HIGH BORON 1|T3D7.3	HCO3- transporter family	inorganic anion exchanger activity///cytoplasm///endosome///vacuole///plasma membrane///detection of nutrient///response to boron-containing substance///response to boron-containing substance///anion:anion antiporter activity///lateral plasma membrane///borate transmembrane transport///columella///borate transport///active borate transmembrane transporter activity///active borate transmembrane tr…	protein-coding	819329	PO:0006203///PO:0000013///PO:0000037///PO:0000230///PO:0008019///PO:0009005///PO:0009006///PO:0009009///PO:0009010///PO:0009025///PO:0009029///PO:0009030///PO:0009031///PO:0009032///PO:0009046///PO:0009047///PO:0009052///PO:0020030///PO:0020038///PO:0020100///PO:0020137///PO:0025022///PO:0025281///PO:0009005///PO:0009006///PO:0000252///PO:0004013///PO:0020123///PO:0020131///PO:0025181///PO:0000293	PO:0001054///PO:0001078///PO:0001081///PO:0001185///PO:0004507///PO:0007064///PO:0007095///PO:0007098///PO:0007103///PO:0007115///PO:0007123///PO:0007611///PO:0007616
AT2G06005	0.000699765	0.708953	FIP1	FRIGIDA interacting protein 1	FRIGIDA interacting protein 1	protein binding///mitochondrion///lysosomal membrane///late endosome///biological_process	protein-coding	815154	PO:0009046///PO:0009047///PO:0025281///PO:0025195///PO:0025281///PO:0000293	PO:0007616///PO:0001016///PO:0001017
AT1G22730	0.034755	0.709249	AT1G22730	T22J18.10|T22J18_10	MA3 domain-containing protein	protein binding///nucleus///cytosol///response to absence of light///ribosome binding///negative regulation of transcription, DNA-templated///response to carbon starvation	protein-coding	838879	PO:0000013///PO:0000037///PO:0000230///PO:0008019///PO:0009005///PO:0009006///PO:0009009///PO:0009010///PO:0009025///PO:0009029///PO:0009030///PO:0009031///PO:0009032///PO:0009046///PO:0009047///PO:0009052///PO:0020030///PO:0020038///PO:0020100///PO:0020137///PO:0025022///PO:0025281///PO:0000084///PO:0025195///PO:0025281///PO:0000293	PO:0001054///PO:0001078///PO:0001081///PO:0001185///PO:0004507///PO:0007064///PO:0007095///PO:0007098///PO:0007103///PO:0007115///PO:0007123///PO:0007611///PO:0007616///PO:0001016///PO:0001017
AT3G62460	0.0867724	0.71032	AT3G62460		Putative endonuclease or glycosyl hydrolase	mitochondrion///peroxisome///chloroplast///regulation of gene expression	protein-coding	825420	PO:0025281///PO:0000293	PO:0001017
AT1G10700	0.00268696	0.710647	PRS3	T16B5.16|phosphoribosyl pyrophosphate (PRPP) synthase 3	phosphoribosyl pyrophosphate (PRPP) synthase 3	magnesium ion binding///ribose phosphate diphosphokinase complex///ribose phosphate diphosphokinase activity///cytoplasm///5-phosphoribose 1-diphosphate biosynthetic process///purine nucleotide biosynthetic process///nucleoside metabolic process///chloroplast	protein-coding	837613	PO:0000013///PO:0000037///PO:0000230///PO:0008019///PO:0009005///PO:0009006///PO:0009009///PO:0009010///PO:0009025///PO:0009029///PO:0009030///PO:0009031///PO:0009032///PO:0009046///PO:0009047///PO:0009052///PO:0020030///PO:0020038///PO:0020100///PO:0020137///PO:0025022///PO:0025281///PO:0025195///PO:0025281///PO:0000293	PO:0001054///PO:0001078///PO:0001081///PO:0001185///PO:0004507///PO:0007064///PO:0007095///PO:0007098///PO:0007103///PO:0007115///PO:0007123///PO:0007611///PO:0007616///PO:0001016///PO:0001017
AT1G04945	0.045342	0.711838	AT1G04945		HIT-type Zinc finger family protein	nucleus///biological_process///chloroplast	protein-coding	5007664	PO:0000037///PO:0009005///PO:0009006///PO:0009009///PO:0009010///PO:0009025///PO:0009029///PO:0009031///PO:0009032///PO:0009046///PO:0009047///PO:0009052///PO:0020100///PO:0025022///PO:0000293	PO:0001078///PO:0001081///PO:0001185///PO:0004507///PO:0007611///PO:0007616
AT1G75780	0.00608424	0.711845	TUB1	F10A5.3|F10A5_3|tubulin beta-1 chain	tubulin beta-1 chain	microtubule cytoskeleton organization///mitotic cell cycle///mRNA binding///GTPase activity///structural constituent of cytoskeleton///GTP binding///cytoplasm///cytoplasm///vacuole///microtubule///response to light stimulus///unidimensional cell growth	protein-coding	843911	PO:0000013///PO:0000037///PO:0000230///PO:0008019///PO:0009005///PO:0009006///PO:0009009///PO:0009010///PO:0009025///PO:0009029///PO:0009030///PO:0009031///PO:0009032///PO:0009046///PO:0009052///PO:0020030///PO:0020038///PO:0020100///PO:0020137///PO:0025022///PO:0025281///PO:0005020///PO:0025195///PO:0025281///PO:0000293///PO:0000293///PO:0009005///PO:0020100	PO:0001054///PO:0001078///PO:0001081///PO:0001185///PO:0004507///PO:0007064///PO:0007095///PO:0007098///PO:0007103///PO:0007115///PO:0007123///PO:0007611///PO:0007616///PO:0001016///PO:0001017
AT5G04110	0.0643117	0.712839	GYRB3	AT5G04100|DNA GYRASE B3|F21E1.30|F21E1_30	DNA GYRASE B3	DNA topoisomerase activity///DNA topoisomerase activity///DNA topoisomerase type II (double strand cut, ATP-hydrolyzing) activity///chloroplast	protein-coding	830289	PO:0000013///PO:0000037///PO:0000230///PO:0008019///PO:0009005///PO:0009006///PO:0009009///PO:0009010///PO:0009025///PO:0009029///PO:0009030///PO:0009031///PO:0009032///PO:0009046///PO:0009047///PO:0009052///PO:0020030///PO:0020038///PO:0020100///PO:0020137///PO:0025022///PO:0025281///PO:0000084///PO:0000293///PO:0000293	PO:0001054///PO:0001078///PO:0001081///PO:0001185///PO:0004507///PO:0007064///PO:0007095///PO:0007098///PO:0007103///PO:0007115///PO:0007123///PO:0007611///PO:0007616
AT4G20320	0.0178571	0.713026	AT4G20320	F1C12.230|F1C12_230	CTP synthase family protein	CTP synthase activity///CTP synthase activity///nucleus///cytosol///CTP biosynthetic process///pyrimidine nucleobase biosynthetic process///identical protein binding///'de novo' CTP biosynthetic process///cytoophidium	protein-coding	827780	PO:0000013///PO:0000037///PO:0000230///PO:0009005///PO:0009006///PO:0009009///PO:0009010///PO:0009025///PO:0009029///PO:0009030///PO:0009031///PO:0009032///PO:0009046///PO:0009047///PO:0009052///PO:0020100///PO:0025022///PO:0025281///PO:0000293	PO:0001054///PO:0001078///PO:0001081///PO:0001185///PO:0004507///PO:0007115///PO:0007611///PO:0007616
AT5G01210	0.0447588	0.713155	AT5G01210	F7J8.190|F7J8_190	HXXXD-type acyl-transferase family protein	cytoplasm///acyltransferase activity, transferring groups other than amino-acyl groups	protein-coding	831901	PO:0000013///PO:0000037///PO:0000230///PO:0008019///PO:0009005///PO:0009006///PO:0009009///PO:0009010///PO:0009025///PO:0009029///PO:0009030///PO:0009031///PO:0009032///PO:0009046///PO:0009047///PO:0009052///PO:0020030///PO:0020038///PO:0020100///PO:0020137///PO:0025022///PO:0025281///PO:0000293	PO:0001054///PO:0001078///PO:0001081///PO:0001185///PO:0004507///PO:0007064///PO:0007095///PO:0007098///PO:0007103///PO:0007115///PO:0007123///PO:0007611///PO:0007616
AT1G05170	0.0649972	0.713572	AT1G05170	YUP8H12.22|YUP8H12_22	Galactosyltransferase family protein	Golgi membrane///Golgi apparatus///Golgi apparatus///protein glycosylation///UDP-glycosyltransferase activity///galactosyltransferase activity///glycosyltransferase activity///glycosyltransferase activity	protein-coding	839292	PO:0000013///PO:0000230///PO:0009005///PO:0009009///PO:0009010///PO:0009025///PO:0009029///PO:0009030///PO:0009031///PO:0009032///PO:0009046///PO:0009047///PO:0025022///PO:0025281///PO:0000293	PO:0001054///PO:0001078///PO:0001185///PO:0007611///PO:0007616
AT1G65240	0.00760666	0.713659	AT1G65240	T23K8.15|T23K8_15	Eukaryotic aspartyl protease family protein	aspartic-type endopeptidase activity///cytoplasm///cytosol///plasma membrane///plasma membrane///plasma membrane///proteolysis///pollen tube growth///pollen tube guidance///protein catabolic process///anchored component of membrane///anchored component of plasma membrane///pollen tube	protein-coding	842831	PO:0009009///PO:0009031///PO:0009032///PO:0009046///PO:0009052///PO:0025022///PO:0025281///PO:0000084///PO:0025195///PO:0025281///PO:0000293	PO:0001185///PO:0007611///PO:0007616///PO:0001016///PO:0001017
AT4G18395	0.0164719	0.713759	AT4G18395		hypothetical protein	molecular_function///nucleus///biological_process	protein-coding	827569	PO:0009009///PO:0009029///PO:0009030///PO:0009031///PO:0009032///PO:0009046///PO:0025022///PO:0025281///PO:0025195///PO:0025281///PO:0000013///PO:0006501///PO:0006502///PO:0000293	PO:0001185///PO:0007611///PO:0007616///PO:0001016///PO:0001017
AT2G19620	0.094302	0.713888	NDL3	F3P11.22|F3P11_22|N-MYC downregulated-like 3	N-MYC downregulated-like 3	protein binding///cytoplasm///response to cold///response to abscisic acid///response to jasmonic acid///regulation of auxin polar transport	protein-coding	816481	PO:0000013///PO:0000037///PO:0000230///PO:0008019///PO:0009005///PO:0009006///PO:0009009///PO:0009010///PO:0009025///PO:0009029///PO:0009030///PO:0009031///PO:0009032///PO:0009046///PO:0009047///PO:0009052///PO:0020030///PO:0020038///PO:0020100///PO:0020137///PO:0025022///PO:0025281///PO:0000084///PO:0000293	PO:0001054///PO:0001078///PO:0001081///PO:0001185///PO:0004507///PO:0007064///PO:0007095///PO:0007098///PO:0007103///PO:0007115///PO:0007123///PO:0007611///PO:0007616
AT2G21430	0.00263771	0.714124	AT2G21430	F3K23.19|F3K23_19	Papain family cysteine protease	lytic vacuole///cysteine-type endopeptidase activity///extracellular region///extracellular space///lysosome///proteolysis involved in cellular protein catabolic process	protein-coding	816682	PO:0000230///PO:0009005///PO:0009009///PO:0009010///PO:0009025///PO:0009029///PO:0009030///PO:0009031///PO:0009032///PO:0009046///PO:0009047///PO:0009052///PO:0020030///PO:0020038///PO:0025022///PO:0025281///PO:0025195///PO:0025281///PO:0000293	PO:0001078///PO:0001185///PO:0004507///PO:0007098///PO:0007103///PO:0007115///PO:0007611///PO:0007616///PO:0001017
AT5G22430	0.0651668	0.714871	AT5G22430	MWD9.23|MWD9_23	Pollen Ole e 1 allergen and extensin family protein	molecular_function///biological_process///anchored component of membrane	protein-coding	832304	PO:0000013///PO:0000037///PO:0009009///PO:0009010///PO:0009025///PO:0009029///PO:0009030///PO:0009031///PO:0009032///PO:0009046///PO:0009052///PO:0025022///PO:0025281	PO:0001054///PO:0001078///PO:0001081///PO:0004507///PO:0007611///PO:0007616
AT4G24530	0.015398	0.715635	AT4G24530	F22K18.270|F22K18_270	O-fucosyltransferase family protein	Golgi cis cisterna///glycosyltransferase activity	protein-coding	828555	PO:0000013///PO:0000037///PO:0000230///PO:0008019///PO:0009005///PO:0009006///PO:0009009///PO:0009010///PO:0009025///PO:0009029///PO:0009030///PO:0009031///PO:0009032///PO:0009046///PO:0009047///PO:0009052///PO:0020030///PO:0020038///PO:0020100///PO:0020137///PO:0025022///PO:0025281///PO:0000084///PO:0000293	PO:0001054///PO:0001078///PO:0001081///PO:0001185///PO:0004507///PO:0007064///PO:0007095///PO:0007098///PO:0007103///PO:0007115///PO:0007123///PO:0007611///PO:0007616
AT1G49290	0.0660218	0.716334	AT1G49290	F13F21.27|F13F21_27	Rho guanine nucleotide exchange factor	molecular_function///nucleus///biological_process	protein-coding	841352	PO:0009009///PO:0009029///PO:0009030///PO:0009031///PO:0009032///PO:0009046///PO:0025022///PO:0025281///PO:0000084///PO:0025195///PO:0025281	PO:0001185///PO:0007611///PO:0007616///PO:0001016///PO:0001017
AT2G37640	0.0286177	0.71682	EXP3	ARABIDOPSIS THALIANA EXPANSIN A3|ATEXP3|ATEXPA3|ATHEXP ALPHA 1.9|EXPANSIN 3|F13M22.14|F13M22_14	Barwin-like endoglucanases superfamily protein	extracellular region///syncytium formation///plant-type cell wall organization///response to gibberellin///unidimensional cell growth///plant-type cell wall loosening///response to red light	protein-coding	818341	PO:0000013///PO:0000037///PO:0000230///PO:0008019///PO:0009006///PO:0009009///PO:0009010///PO:0009025///PO:0009029///PO:0009030///PO:0009031///PO:0009032///PO:0009046///PO:0009052///PO:0020030///PO:0020038///PO:0020100///PO:0020137///PO:0025022///PO:0025281///PO:0000084///PO:0000293	PO:0001054///PO:0001078///PO:0001081///PO:0001185///PO:0004507///PO:0007064///PO:0007095///PO:0007098///PO:0007103///PO:0007115///PO:0007123///PO:0007611///PO:0007616
AT1G43790	0.0307815	0.717507	TED6	F28H19.19|F28H19_19|tracheary element differentiation-related 6	tracheary element differentiation-related 6	protein binding///nucleus///plasma membrane///plant-type cell wall///plant-type secondary cell wall biogenesis///secondary cell wall cellulose synthase complex///tracheary element differentiation///regulation of secondary cell wall biogenesis	protein-coding	840976	PO:0000013///PO:0000037///PO:0000230///PO:0008019///PO:0009005///PO:0009006///PO:0009009///PO:0009010///PO:0009025///PO:0009029///PO:0009030///PO:0009031///PO:0009032///PO:0009046///PO:0009047///PO:0009052///PO:0020030///PO:0020038///PO:0020100///PO:0020137///PO:0025022///PO:0025281///PO:0002003///PO:0000293	PO:0001054///PO:0001078///PO:0001081///PO:0001185///PO:0004507///PO:0007064///PO:0007095///PO:0007098///PO:0007103///PO:0007115///PO:0007123///PO:0007611///PO:0007616
AT1G60890	0.00927394	0.717658	AT1G60890	T7P1.4|T7P1_4	Phosphatidylinositol-4-phosphate 5-kinase family protein	cytoplasm///1-phosphatidylinositol-4-phosphate 5-kinase activity	protein-coding	842381	PO:0000013///PO:0000037///PO:0000230///PO:0008019///PO:0009005///PO:0009006///PO:0009009///PO:0009010///PO:0009025///PO:0009029///PO:0009030///PO:0009031///PO:0009032///PO:0009046///PO:0009047///PO:0009052///PO:0020030///PO:0020038///PO:0020100///PO:0020137///PO:0025022///PO:0025281///PO:0000293	PO:0001054///PO:0001078///PO:0001081///PO:0001185///PO:0004507///PO:0007064///PO:0007095///PO:0007098///PO:0007103///PO:0007115///PO:0007123///PO:0007611///PO:0007616
AT2G38240	0.00194183	0.717787	AT2G38240	F16M14.17|F16M14_17	2-oxoglutarate (2OG) and Fe(II)-dependent oxygenase superfamily protein	cytoplasm///cytosol///dioxygenase activity///jasmonic acid hydrolase///jasmonic acid hydrolase///regulation of defense response to fungus///negative regulation of defense response to insect///regulation of jasmonic acid mediated signaling pathway	protein-coding	818403	PO:0009005///PO:0009025///PO:0009029///PO:0009030///PO:0009031///PO:0009032///PO:0009046///PO:0020030///PO:0020137///PO:0025022///PO:0025281///PO:0000293	PO:0007095///PO:0007103///PO:0007115///PO:0007123///PO:0007611///PO:0007616
AT4G01450	0.0126959	0.718241	UMAMIT30	F11O4.14|F11O4_14|Usually multiple acids move in and out Transporters 30	nodulin MtN21 /EamA-like transporter family protein	plasma membrane///transmembrane transporter activity	protein-coding	828176	PO:0000013///PO:0000037///PO:0000230///PO:0008019///PO:0009005///PO:0009006///PO:0009009///PO:0009010///PO:0009025///PO:0009029///PO:0009030///PO:0009031///PO:0009032///PO:0009046///PO:0009047///PO:0020030///PO:0020038///PO:0020100///PO:0020137///PO:0025022///PO:0025281///PO:0000293	PO:0001054///PO:0001078///PO:0001185///PO:0007064///PO:0007095///PO:0007098///PO:0007103///PO:0007115///PO:0007123///PO:0007611///PO:0007616
AT4G23660	0.0561385	0.718312	PPT1	4-HYDROXYBENZOATE POLYPRENYL DIPHOSPHATE TRANSFERASE|AtPPT1|F9D16.130|F9D16_130|polyprenyltransferase 1	polyprenyltransferase 1	4-hydroxybenzoate decaprenyltransferase activity///mitochondrion///ubiquinone biosynthetic process///ubiquinone biosynthetic process///4-hydroxybenzoate octaprenyltransferase activity///embryo development ending in seed dormancy///4-hydroxybenzoate nonaprenyltransferase activity///4-hydroxybenzoate nonaprenyltransferase activity	protein-coding	828466	PO:0000013///PO:0000014///PO:0009005///PO:0009046///PO:0009047///PO:0000013///PO:0000037///PO:0000230///PO:0008019///PO:0009005///PO:0009006///PO:0009009///PO:0009010///PO:0009025///PO:0009029///PO:0009030///PO:0009031///PO:0009032///PO:0009046///PO:0009047///PO:0009052///PO:0020030///PO:0020038///PO:0020100///PO:0020137///PO:0025022///PO:0025281///PO:0000084///PO:0025195///PO:0025281///PO:0000293	PO:0001054///PO:0001078///PO:0001081///PO:0001185///PO:0004507///PO:0007064///PO:0007095///PO:0007098///PO:0007103///PO:0007115///PO:0007123///PO:0007611///PO:0007616///PO:0001017
AT1G16710	0.0534318	0.71861	HAC12	F19K19.17|histone acetyltransferase of the CBP family 12	histone acetyltransferase of the CBP family 12	histone acetyltransferase complex///transcription coactivator activity///histone acetyltransferase activity///histone acetyltransferase activity///histone acetyltransferase activity///histone acetyltransferase activity///nucleus///transcription regulator complex///regulation of transcription, DNA-templated///protein acetylation///zinc ion binding///flower development///histone acetylation///histo…	protein-coding	838242	PO:0000013///PO:0000037///PO:0000230///PO:0008019///PO:0009005///PO:0009006///PO:0009009///PO:0009010///PO:0009025///PO:0009029///PO:0009030///PO:0009031///PO:0009032///PO:0009046///PO:0009047///PO:0009052///PO:0020030///PO:0020038///PO:0020100///PO:0020137///PO:0025022///PO:0025281///PO:0009005///PO:0009025///PO:0009046///PO:0020148///PO:0000293	PO:0001054///PO:0001078///PO:0001081///PO:0001185///PO:0004507///PO:0007095///PO:0007098///PO:0007103///PO:0007115///PO:0007123///PO:0007611///PO:0007616
AT2G10940	0.0101799	0.719214	AT2G10940	F15K19.1|F15K19_1	Bifunctional inhibitor/lipid-transfer protein/seed storage 2S albumin superfamily protein	mitochondrion///plasma membrane///plasmodesma///chloroplast///chloroplast thylakoid membrane///apoplast///secretory vesicle	protein-coding	815558	PO:0000013///PO:0000037///PO:0000230///PO:0008019///PO:0009006///PO:0009009///PO:0009010///PO:0009025///PO:0009029///PO:0009030///PO:0009031///PO:0009032///PO:0009046///PO:0009047///PO:0009052///PO:0020030///PO:0020038///PO:0020100///PO:0020137///PO:0025022///PO:0025281///PO:0000293	PO:0001054///PO:0001078///PO:0001081///PO:0001185///PO:0004507///PO:0007064///PO:0007095///PO:0007098///PO:0007103///PO:0007115///PO:0007123///PO:0007611///PO:0007616
AT5G43500	0.0263798	0.720168	ARP9	ATARP9|MWF20.22|MWF20_22|actin-related protein 9	actin-related protein 9	cytoplasm///double-strand break repair///chromatin remodeling///chromatin remodeling///regulation of transcription, DNA-templated///Ino80 complex///Ino80 complex	protein-coding	834370	PO:0000013///PO:0000037///PO:0000230///PO:0008019///PO:0009005///PO:0009006///PO:0009009///PO:0009010///PO:0009025///PO:0009029///PO:0009030///PO:0009031///PO:0009032///PO:0009046///PO:0009047///PO:0009052///PO:0020030///PO:0020038///PO:0020100///PO:0020137///PO:0025022///PO:0025281///PO:0000084///PO:0000293	PO:0001054///PO:0001078///PO:0001081///PO:0001185///PO:0004507///PO:0007064///PO:0007095///PO:0007098///PO:0007103///PO:0007115///PO:0007123///PO:0007611///PO:0007616
AT1G06840	0.00900612	0.720451	AT1G06840	F4H5.8|F4H5_8	Leucine-rich repeat protein kinase family protein	protein binding///extracellular region///plasma membrane///protein phosphorylation///protein serine kinase activity	protein-coding	837196	PO:0000037///PO:0000230///PO:0009005///PO:0009009///PO:0009010///PO:0009025///PO:0009029///PO:0009030///PO:0009031///PO:0009032///PO:0009046///PO:0009047///PO:0009052///PO:0020030///PO:0020100///PO:0020137///PO:0025022///PO:0025281///PO:0000293///PO:0000293	PO:0001078///PO:0001081///PO:0001185///PO:0004507///PO:0007103///PO:0007115///PO:0007123///PO:0007611///PO:0007616
AT5G66010	0.00213364	0.720784	AT5G66010	K2A18.8|K2A18_8	RNA-binding (RRM/RBD/RNP motifs) family protein	nucleus///ribonucleoprotein complex	protein-coding	836731	PO:0000013///PO:0000037///PO:0000230///PO:0008019///PO:0009005///PO:0009006///PO:0009009///PO:0009010///PO:0009025///PO:0009029///PO:0009030///PO:0009031///PO:0009032///PO:0009046///PO:0009047///PO:0009052///PO:0020030///PO:0020038///PO:0020100///PO:0020137///PO:0025022///PO:0025281///PO:0000084///PO:0025195///PO:0025281///PO:0000293	PO:0001054///PO:0001078///PO:0001081///PO:0001185///PO:0004507///PO:0007064///PO:0007095///PO:0007098///PO:0007103///PO:0007115///PO:0007123///PO:0007611///PO:0007616///PO:0001016///PO:0001017
AT1G61140	0.0940058	0.721296	EDA16	F11P17.13|F11P17_13|FRG4|SNF2-RING-HELICASE?LIKE 4|embryo sac development arrest 16	SNF2 domain-containing protein / helicase domain-containing protein / zinc finger protein-like protein	ATP binding///nucleus///embryo sac development///ATP-dependent chromatin remodeler activity	protein-coding	842407	PO:0000013///PO:0000037///PO:0000230///PO:0008019///PO:0009005///PO:0009006///PO:0009009///PO:0009010///PO:0009025///PO:0009029///PO:0009030///PO:0009031///PO:0009032///PO:0009046///PO:0009047///PO:0009052///PO:0020030///PO:0020038///PO:0020100///PO:0020137///PO:0025022///PO:0025281///PO:0000084///PO:0025195///PO:0025281///PO:0000293	PO:0001054///PO:0001078///PO:0001081///PO:0001185///PO:0004507///PO:0007064///PO:0007095///PO:0007098///PO:0007103///PO:0007115///PO:0007123///PO:0007611///PO:0007616///PO:0001016///PO:0001017
AT5G58960	0.0164078	0.721507	GIL1	GRAVITROPIC IN THE LIGHT|K19M22.15|K19M22_15	glucose-6-phosphate isomerase, putative (DUF641)	protein binding///response to red or far red light///negative gravitropism	protein-coding	836013	PO:0000013///PO:0000037///PO:0008019///PO:0009005///PO:0009006///PO:0009009///PO:0009010///PO:0009025///PO:0009029///PO:0009030///PO:0009031///PO:0009032///PO:0009046///PO:0009047///PO:0009052///PO:0020030///PO:0020038///PO:0020100///PO:0020137///PO:0025022///PO:0025281///PO:0000293	PO:0001054///PO:0001078///PO:0001081///PO:0001185///PO:0004507///PO:0007064///PO:0007095///PO:0007098///PO:0007103///PO:0007115///PO:0007123///PO:0007611///PO:0007616
AT5G40720	0.0038202	0.721618	AT5G40720	MNF13.28|MNF13_28	C3H4 type zinc finger protein (DUF23)	biological_process	protein-coding	834072	PO:0000293
AT2G27950	0.0153895	0.721728	AT2G27950	T1E2.13|T1E2_13	Ring/U-Box superfamily protein	cytoplasm///biological_process	protein-coding	817339	PO:0000293
AT2G19030	0.0768244	0.722294	RALFL11	T20K24.4|T20K24_4|ralf-like 11	ralf-like 11	condensed chromosome///hormone activity///extracellular region///cell-cell signaling///calcium-mediated signaling	protein-coding	816420
AT1G79910	0.0717432	0.723971	AT1G79910	F19K16.13|F19K16_13	Regulator of Vps4 activity in the MVB pathway protein	molecular_function///nucleus///protein localization///protein transport	protein-coding	844330	PO:0009030///PO:0009031///PO:0009032///PO:0009046///PO:0025022///PO:0025281///PO:0025195///PO:0025281///PO:0000293	PO:0007611///PO:0007616///PO:0001016///PO:0001017
AT2G47410	0.0423195	0.724133	AT2G47410	T30B22.2	WD40 domain-containing protein	nucleus///Cul4-RING E3 ubiquitin ligase complex	protein-coding	819354	PO:0000013///PO:0000037///PO:0000230///PO:0008019///PO:0009005///PO:0009006///PO:0009009///PO:0009010///PO:0009025///PO:0009029///PO:0009030///PO:0009031///PO:0009032///PO:0009046///PO:0009047///PO:0009052///PO:0020030///PO:0020038///PO:0020100///PO:0020137///PO:0025022///PO:0025281///PO:0000084///PO:0025195///PO:0025281///PO:0000293	PO:0001054///PO:0001078///PO:0001081///PO:0001185///PO:0004507///PO:0007064///PO:0007095///PO:0007098///PO:0007103///PO:0007115///PO:0007123///PO:0007611///PO:0007616///PO:0001016///PO:0001017
AT3G10986	0.0206872	0.724582	AT3G10986		LURP-one-like protein (DUF567)	molecular_function///mitochondrion	protein-coding	6240409
AT1G49470	0.0897144	0.725536	AT1G49470	F13F21.10|F13F21_10	transmembrane epididymal protein (DUF716)	molecular_function///biological_process	protein-coding	841370	PO:0000013///PO:0000037///PO:0000230///PO:0008019///PO:0009005///PO:0009006///PO:0009010///PO:0009025///PO:0009029///PO:0009030///PO:0009031///PO:0009032///PO:0009046///PO:0009047///PO:0020030///PO:0020038///PO:0020100///PO:0020137///PO:0025022///PO:0025281///PO:0000293	PO:0001054///PO:0001078///PO:0007064///PO:0007095///PO:0007098///PO:0007103///PO:0007115///PO:0007123///PO:0007611///PO:0007616
AT1G64610	0.0214444	0.726205	AT1G64610	F1N19.18|F1N19_18	Transducin/WD40 repeat-like superfamily protein	cytoplasm	protein-coding	842769	PO:0000013///PO:0000037///PO:0000230///PO:0008019///PO:0009005///PO:0009006///PO:0009009///PO:0009010///PO:0009025///PO:0009029///PO:0009030///PO:0009031///PO:0009032///PO:0009046///PO:0009047///PO:0009052///PO:0020030///PO:0020038///PO:0020100///PO:0020137///PO:0025022///PO:0025281///PO:0000084///PO:0025195///PO:0025281///PO:0000293	PO:0001054///PO:0001078///PO:0001081///PO:0001185///PO:0004507///PO:0007064///PO:0007095///PO:0007098///PO:0007103///PO:0007115///PO:0007123///PO:0007611///PO:0007616///PO:0001016///PO:0001017
AT1G32490	0.0383067	0.726943	ESP3	EMB2733|EMBRYO DEFECTIVE 2733|ENHANCED SILENCING PHENOTYPE 3|F5D14.27|F5D14_27	RNA helicase family protein	RNA binding///RNA helicase activity///intracellular anatomical structure///nucleus///nucleus///RNA splicing///RNA splicing///embryo development ending in seed dormancy///membrane///post-transcriptional gene silencing by RNA	protein-coding	840143	PO:0000013///PO:0000037///PO:0000230///PO:0008019///PO:0009005///PO:0009006///PO:0009009///PO:0009010///PO:0009025///PO:0009029///PO:0009030///PO:0009031///PO:0009032///PO:0009046///PO:0009047///PO:0009052///PO:0020030///PO:0020038///PO:0020100///PO:0020137///PO:0025022///PO:0025281///PO:0000084///PO:0000293	PO:0001054///PO:0001078///PO:0001081///PO:0001185///PO:0004507///PO:0007064///PO:0007095///PO:0007098///PO:0007103///PO:0007115///PO:0007123///PO:0007611///PO:0007616
AT1G62360	0.0831259	0.726977	STM	BUM|BUM1|BUMBERSHOOT|BUMBERSHOOT 1|F24O1.38|F24O1_38|HOMEOBOX PROTEIN SHOOTMERISTEMLESS|SHL|SHOOT MERISTEMLESS|SHOOTLESS|WALDMEISTER|WALDMEISTER 1|WAM|WAM1	KNOX/ELK homeobox transcription factor	RNA polymerase II cis-regulatory region sequence-specific DNA binding///DNA-binding transcription factor activity, RNA polymerase II-specific///DNA-binding transcription factor activity///RNA binding///protein binding///nucleus///nucleus///cytoplasm///cytoplasm///endosome///plasma membrane///regulation of transcription by RNA polymerase II///plasmodesma///plasmodesma///cytokinin biosynthetic proc…	protein-coding	842534	PO:0000037///PO:0000230///PO:0009009///PO:0009010///PO:0009031///PO:0009032///PO:0009046///PO:0009052///PO:0020100///PO:0025022///PO:0000230	PO:0001078///PO:0001081///PO:0001185///PO:0004507///PO:0007611///PO:0007616
AT1G29357	0.0178421	0.727	AT1G29357		ncRNA	molecular_function///cellular_component///biological_process	ncRNA	5007738	PO:0000293
AT5G15030	0.0275369	0.727141	AT5G15030	F2G14.150|F2G14_150	paired amphipathic helix Sin3-like protein	nucleus	protein-coding	831355	PO:0000293
AT1G63110	0.0922522	0.72746	AT1G63110	F16M19.3|F16M19_3	GPI transamidase subunit PIG-U	mitochondrion///attachment of GPI anchor to protein///attachment of GPI anchor to protein///protein localization to cell surface///GPI-anchor transamidase complex///GPI-anchor transamidase complex	protein-coding	842615	PO:0000013///PO:0000037///PO:0000230///PO:0008019///PO:0009005///PO:0009006///PO:0009009///PO:0009010///PO:0009025///PO:0009029///PO:0009030///PO:0009031///PO:0009032///PO:0009046///PO:0009047///PO:0009052///PO:0020030///PO:0020038///PO:0020100///PO:0020137///PO:0025022///PO:0025281///PO:0025281///PO:0000293	PO:0001054///PO:0001078///PO:0001081///PO:0001185///PO:0004507///PO:0007064///PO:0007095///PO:0007098///PO:0007103///PO:0007115///PO:0007123///PO:0007611///PO:0007616///PO:0001017
AT2G30740	0.00123145	0.727501	AT2G30740	T11J7.13|T11J7_13	Protein kinase superfamily protein	non-membrane spanning protein tyrosine kinase activity///nucleus///peroxisome///plasmodesma///protein kinase binding	protein-coding	817625	PO:0000013///PO:0000037///PO:0000230///PO:0008019///PO:0009005///PO:0009006///PO:0009009///PO:0009010///PO:0009025///PO:0009029///PO:0009030///PO:0009031///PO:0009032///PO:0009046///PO:0009047///PO:0009052///PO:0020030///PO:0020038///PO:0020100///PO:0020137///PO:0025022///PO:0025281///PO:0000293	PO:0001054///PO:0001078///PO:0001081///PO:0001185///PO:0004507///PO:0007064///PO:0007095///PO:0007098///PO:0007103///PO:0007115///PO:0007123///PO:0007611///PO:0007616
AT5G09430	0.0379453	0.728577	AT5G09430	T5E8.230|T5E8_230	alpha/beta-Hydrolases superfamily protein	cytoplasm	protein-coding	830802	PO:0009031///PO:0009032///PO:0009046///PO:0025022///PO:0025281///PO:0000084///PO:0025195///PO:0025281///PO:0000293	PO:0007611///PO:0007616///PO:0001016///PO:0001017
AT1G69330	0.0379494	0.729143	AT1G69330	F23O10.9|F23O10_9	RING/U-box superfamily protein		protein-coding	843265	PO:0000013///PO:0000037///PO:0000230///PO:0008019///PO:0009005///PO:0009006///PO:0009009///PO:0009010///PO:0009025///PO:0009029///PO:0009030///PO:0009031///PO:0009032///PO:0009046///PO:0009047///PO:0009052///PO:0020030///PO:0020038///PO:0020100///PO:0020137///PO:0025022///PO:0025281///PO:0025195///PO:0025281///PO:0000293	PO:0001054///PO:0001078///PO:0001081///PO:0001185///PO:0004507///PO:0007064///PO:0007095///PO:0007098///PO:0007103///PO:0007115///PO:0007123///PO:0007611///PO:0007616///PO:0001016///PO:0001017
AT5G56640	0.0377842	0.729169	MIOX5	MIK19.9|MIK19_9|myo-inositol oxygenase 5	myo-inositol oxygenase 5	iron ion binding///cytoplasm///syncytium formation///inositol catabolic process///inositol oxygenase activity///inositol oxygenase activity	protein-coding	835765	PO:0009001///PO:0009046///PO:0009031///PO:0009032///PO:0009046///PO:0025022///PO:0025281///PO:0000084///PO:0025195///PO:0025281///PO:0005027///PO:0005027	PO:0007611///PO:0007616///PO:0001016///PO:0001017
AT2G39060	0.0704596	0.729623	SWEET9	AtSWEET9|T7F6.23|T7F6_23	Nodulin MtN3 family protein	protein binding///extracellular region///plasma membrane///integral component of plasma membrane///sucrose transmembrane transporter activity///carbohydrate transport///vesicle membrane///integral component of membrane///trans-Golgi network membrane///sugar transmembrane transporter activity///sugar transmembrane transporter activity///nectar secretion	protein-coding	818492	PO:0000037///PO:0009009///PO:0009025///PO:0009029///PO:0009030///PO:0009031///PO:0009032///PO:0009046///PO:0009047///PO:0025022///PO:0025281	PO:0001054///PO:0001185///PO:0004507///PO:0007103///PO:0007115///PO:0007611///PO:0007616
AT3G03790	0.0633705	0.729764	AT3G03790	F20H23.18|F20H23_18	ankyrin repeat family protein / regulator of chromosome condensation (RCC1) family protein	nucleus///biological_process///chloroplast	protein-coding	821145	PO:0000013///PO:0000037///PO:0000230///PO:0008019///PO:0009005///PO:0009006///PO:0009009///PO:0009010///PO:0009025///PO:0009029///PO:0009030///PO:0009031///PO:0009032///PO:0009046///PO:0009047///PO:0009052///PO:0020030///PO:0020038///PO:0020100///PO:0025022///PO:0025281///PO:0025195///PO:0000293	PO:0001054///PO:0001078///PO:0001081///PO:0001185///PO:0004507///PO:0007095///PO:0007103///PO:0007115///PO:0007123///PO:0007611///PO:0007616
AT1G51260	0.0542851	0.729905	LPAT3	F11M15.12|F11M15_12|lysophosphatidyl acyltransferase 3	lysophosphatidyl acyltransferase 3	1-acylglycerol-3-phosphate O-acyltransferase activity///1-acylglycerol-3-phosphate O-acyltransferase activity///chloroplast///endomembrane system///CDP-diacylglycerol biosynthetic process///acyltransferase activity	protein-coding	841549	PO:0009005///PO:0009049///PO:0025281///PO:0009005///PO:0009030///PO:0009031///PO:0009032///PO:0009046///PO:0025022///PO:0025281///PO:0025195///PO:0025281	PO:0007611///PO:0007616///PO:0001016///PO:0001017
AT5G20410	0.00758541	0.730581	MGD2	ARABIDOPSIS THALIANA MONOGALACTOSYLDIACYLGLYCEROL SYNTHASE 2|ATMGD2|F5O24.300|F5O24_300|monogalactosyldiacylglycerol synthase 2	monogalactosyldiacylglycerol synthase 2	fatty acid metabolic process///glycolipid biosynthetic process///chloroplast outer membrane///chloroplast outer membrane///cellular response to phosphate starvation///cellular response to phosphate starvation///glycosyltransferase activity///galactolipid metabolic process///galactolipid biosynthetic process///UDP-galactosyltransferase activity///1,2-diacylglycerol 3-beta-galactosyltransferase act…	protein-coding	832163	PO:0000013///PO:0000037///PO:0000230///PO:0008019///PO:0009005///PO:0009006///PO:0009009///PO:0009010///PO:0009025///PO:0009029///PO:0009030///PO:0009031///PO:0009032///PO:0009046///PO:0009047///PO:0009052///PO:0020030///PO:0020038///PO:0025022///PO:0025281///PO:0000084///PO:0025195///PO:0025281///PO:0000293	PO:0001054///PO:0001078///PO:0001081///PO:0001185///PO:0004507///PO:0007064///PO:0007095///PO:0007103///PO:0007115///PO:0007123///PO:0007611///PO:0007616///PO:0001016///PO:0001017
AT2G23170	0.0288974	0.73257	GH3.3	T20D16.20|T20D16_20	Auxin-responsive GH3 family protein	nucleus///cytoplasm///auxin homeostasis///indole-3-acetic acid amido synthetase activity///acid-amino acid ligase activity	protein-coding	816849	PO:0000037///PO:0009006///PO:0009009///PO:0009010///PO:0009025///PO:0009029///PO:0009030///PO:0009031///PO:0009032///PO:0009046///PO:0009047///PO:0009052///PO:0020100///PO:0025022///PO:0025281///PO:0000293	PO:0001078///PO:0001081///PO:0001185///PO:0004507///PO:0007103///PO:0007115///PO:0007123///PO:0007611///PO:0007616
AT5G25980	0.00509767	0.7328	TGG2	BETA GLUCOSIDASE 37|BGLU37|T1N24.18|T1N24_18|glucoside glucohydrolase 2	glucoside glucohydrolase 2	plant-type vacuole///defense response to insect///extracellular region///peroxisome///carbohydrate metabolic process///beta-glucosidase activity///plasmodesma///chloroplast///plastid///response to abscisic acid///regulation of stomatal movement///thioglucosidase activity///thioglucosidase activity///glucosinolate catabolic process///glucosinolate catabolic process///cytosolic ribosome///apoplast/…	protein-coding	832667	PO:0005020///PO:0005417///PO:0009025///PO:0000293///PO:0000293
AT3G18250	0.0614626	0.733112	AT3G18250		Putative membrane lipoprotein	molecular_function///endoplasmic reticulum///biological_process	protein-coding	821353	PO:0009025///PO:0009029///PO:0009030///PO:0009031///PO:0009046///PO:0009047///PO:0020030///PO:0025281///PO:0000293	PO:0007098///PO:0007115///PO:0007123///PO:0007611///PO:0007616
AT5G04620	0.0524664	0.733817	BIOF	7-KETO-8-AMINOPELARGONIC ACID (KAPA) SYNTHASE|ATBIOF|BIO4|T1E3.3|biotin 4|biotin F	biotin F	catalytic activity///mitochondrion///peroxisome///cytosol///8-amino-7-oxononanoate synthase activity///8-amino-7-oxononanoate synthase activity///biosynthetic process///biotin biosynthetic process///biotin biosynthetic process///biotin biosynthetic process///biotin biosynthetic process///pyridoxal phosphate binding	protein-coding	830339	PO:0000013///PO:0000037///PO:0000230///PO:0008019///PO:0009005///PO:0009006///PO:0009009///PO:0009010///PO:0009025///PO:0009029///PO:0009030///PO:0009031///PO:0009032///PO:0009046///PO:0009052///PO:0020038///PO:0020100///PO:0020137///PO:0025022///PO:0025281///PO:0025195///PO:0000293	PO:0001054///PO:0001078///PO:0001081///PO:0001185///PO:0004507///PO:0007064///PO:0007098///PO:0007103///PO:0007115///PO:0007611///PO:0007616
AT5G36260	0.000738965	0.733967	AT5G36260	T30G6.12|T30G6_12	Eukaryotic aspartyl protease family protein	aspartic-type endopeptidase activity///extracellular region///cytoplasm///cytosol///plasma membrane///proteolysis///pollen development///pollen germination///pollen tube growth///pollen tube guidance///protein catabolic process///anchored component of membrane///pollen tube	protein-coding	833623	PO:0009031///PO:0009032///PO:0009046///PO:0025022///PO:0025281///PO:0000084///PO:0025195///PO:0025281	PO:0007611///PO:0007616///PO:0001016///PO:0001017
AT5G43990	0.0322667	0.734092	SUVR2	MRH10.10|MRH10_10|SDG18|SET DOMAIN PROTEIN 18	SET-domain containing protein lysine methyltransferase family protein	protein binding///nucleus///nucleus///chromosome///nucleolus///zinc ion binding///chloroplast///histone-lysine N-methyltransferase activity///histone lysine methylation///gene silencing by RNA-directed DNA methylation	protein-coding	834422	PO:0000013///PO:0000037///PO:0000230///PO:0008019///PO:0009005///PO:0009006///PO:0009009///PO:0009010///PO:0009025///PO:0009030///PO:0009031///PO:0009032///PO:0009046///PO:0009052///PO:0020038///PO:0020100///PO:0020137///PO:0025022///PO:0000293	PO:0001054///PO:0001078///PO:0001081///PO:0001185///PO:0004507///PO:0007064///PO:0007098///PO:0007103///PO:0007115///PO:0007611///PO:0007616
AT1G05160	0.0695017	0.734758	CYP88A3	cytochrome P450|ATKAO1|ENT-KAURENOIC ACID OXYDASE 1|KAO1|YUP8H12.23|YUP8H12_23|cytochrome P450|family 88|polypeptide 3|polypeptide 3|subfamily A	cytochrome P450, family 88, subfamily A, polypeptide 3	monooxygenase activity///iron ion binding///endoplasmic reticulum///endoplasmic reticulum///multicellular organism development///gibberellin biosynthetic process///gibberellin biosynthetic process///brassinosteroid homeostasis///sterol metabolic process///brassinosteroid biosynthetic process///oxidoreductase activity///heme binding///ent-kaurenoate oxidase activity///ent-kaurenoate oxidase activi…	protein-coding	839311	PO:0000013///PO:0000014///PO:0009001///PO:0009047///PO:0009049///PO:0000013///PO:0000037///PO:0000230///PO:0008019///PO:0009005///PO:0009006///PO:0009009///PO:0009010///PO:0009025///PO:0009029///PO:0009030///PO:0009031///PO:0009032///PO:0009046///PO:0009047///PO:0009052///PO:0020030///PO:0020038///PO:0020100///PO:0020137///PO:0025022///PO:0025281///PO:0000084///PO:0000293	PO:0001054///PO:0001078///PO:0001081///PO:0001185///PO:0004507///PO:0007064///PO:0007095///PO:0007098///PO:0007103///PO:0007115///PO:0007123///PO:0007611///PO:0007616
AT2G39090	0.000427094	0.734924	APC7	AtAPC7|T7F6.26|T7F6_26|anaphase-promoting complex 7	tetratricopeptide repeat (TPR)-containing protein	protein binding///nucleus///anaphase-promoting complex///cytoplasm///metaphase/anaphase transition of mitotic cell cycle///protein ubiquitination///protein ubiquitination///anaphase-promoting complex-dependent catabolic process///positive regulation of mitotic metaphase/anaphase transition///cell division	protein-coding	818495	PO:0000013///PO:0000037///PO:0000230///PO:0008019///PO:0009005///PO:0009006///PO:0009009///PO:0009010///PO:0009025///PO:0009029///PO:0009030///PO:0009031///PO:0009032///PO:0009046///PO:0009047///PO:0009052///PO:0020030///PO:0020038///PO:0020100///PO:0020137///PO:0025022///PO:0025281///PO:0000293	PO:0001054///PO:0001078///PO:0001081///PO:0001185///PO:0004507///PO:0007064///PO:0007095///PO:0007098///PO:0007103///PO:0007115///PO:0007123///PO:0007611///PO:0007616
AT5G20330	0.0839279	0.73499	BETAG4	beta-1|3-glucanase 4|3-glucanase 4|F5O24.220|F5O24_220|beta-1	beta-1,3-glucanase 4	extracellular region///carbohydrate metabolic process///glucan endo-1,3-beta-D-glucosidase activity///anchored component of plasma membrane	protein-coding	832155	PO:0009009///PO:0009031///PO:0009032///PO:0009046///PO:0009052///PO:0025022///PO:0025195///PO:0025281	PO:0001185///PO:0007611///PO:0007616///PO:0001016///PO:0001017
AT5G20100	0.0447334	0.735667	AT5G20100	F28I16.250|F28I16_250	plant/protein	molecular_function///plasma membrane///biological_process	protein-coding	832132
AT4G29910	0.000551392	0.736533	ORC5	ATORC5|EMB2798|EMBRYO DEFECTIVE 2798|F27B13.150|F27B13_150|ORIGIN RECOGNITION COMPLEX SUBUNIT 5|origin recognition complex protein 5	origin recognition complex protein 5	origin recognition complex///origin recognition complex///DNA replication origin binding///protein binding///nucleus///nuclear origin of replication recognition complex///DNA replication///DNA replication initiation	protein-coding	829114	PO:0000013///PO:0000037///PO:0000230///PO:0008019///PO:0009005///PO:0009006///PO:0009009///PO:0009010///PO:0009025///PO:0009029///PO:0009030///PO:0009031///PO:0009032///PO:0009046///PO:0009047///PO:0009052///PO:0020030///PO:0020038///PO:0020100///PO:0020137///PO:0025022///PO:0009005///PO:0009006///PO:0009025///PO:0009046///PO:0009047///PO:0000084///PO:0025195///PO:0025281///PO:0000293	PO:0001054///PO:0001078///PO:0001081///PO:0001185///PO:0004507///PO:0007064///PO:0007095///PO:0007098///PO:0007103///PO:0007115///PO:0007123///PO:0007611///PO:0007616///PO:0001016///PO:0001017
AT1G18580	0.0419319	0.736832	GAUT11	F25I16.8|F25I16_8|galacturonosyltransferase 11	galacturonosyltransferase 11	Golgi cis cisterna///mitochondrion///Golgi apparatus///mucilage biosynthetic process///rhamnogalacturonan I biosynthetic process///glycosyltransferase activity///polygalacturonate 4-alpha-galacturonosyltransferase activity///polygalacturonate 4-alpha-galacturonosyltransferase activity///mucilage pectin biosynthetic process///mucilage extrusion from seed coat	protein-coding	838439	PO:0000013///PO:0000037///PO:0008019///PO:0009005///PO:0009006///PO:0009009///PO:0009010///PO:0009025///PO:0009030///PO:0009031///PO:0009032///PO:0009046///PO:0009047///PO:0009052///PO:0020030///PO:0020038///PO:0020100///PO:0020137///PO:0025022///PO:0000293	PO:0001054///PO:0001078///PO:0001081///PO:0004507///PO:0007064///PO:0007095///PO:0007098///PO:0007103///PO:0007115///PO:0007123///PO:0007611///PO:0007616
AT2G17370	0.0404543	0.737013	HMG2	3-HYDROXY-3-METHYLGLUTARYL-COENZYME A REDUCTASE 2|3-hydroxy-3-methylglutaryl-CoA reductase 2|F5J6.1|F5J6_1|HMGR2	3-hydroxy-3-methylglutaryl-CoA reductase 2	hydroxymethylglutaryl-CoA reductase (NADPH) activity///nucleus///peroxisomal membrane///endoplasmic reticulum membrane///isoprenoid biosynthetic process///isoprenoid biosynthetic process///coenzyme A metabolic process///triterpenoid biosynthetic process///sterol biosynthetic process///sterol biosynthetic process///intracellular membrane-bounded organelle	protein-coding	816244	PO:0000013///PO:0000037///PO:0000230///PO:0008019///PO:0009005///PO:0009006///PO:0009009///PO:0009010///PO:0009025///PO:0009029///PO:0009030///PO:0009031///PO:0009032///PO:0009046///PO:0009047///PO:0009052///PO:0020030///PO:0020038///PO:0020100///PO:0020137///PO:0025022///PO:0025281///PO:0000084///PO:0025195///PO:0025281///PO:0000293///PO:0000037///PO:0009073///PO:0020147///PO:0025281///PO:000900…	PO:0001054///PO:0001078///PO:0001081///PO:0001185///PO:0004507///PO:0007064///PO:0007095///PO:0007098///PO:0007103///PO:0007115///PO:0007123///PO:0007611///PO:0007616///PO:0001016///PO:0001017///PO:0007131
AT4G31430	0.0216477	0.737024	AT4G31430	(Japanese for nucleus) 4|F3L17.8|KAKU4	flocculation protein	protein binding///nucleus///nuclear envelope///nuclear envelope///endosome///Golgi apparatus///trans-Golgi network///plasma membrane///nuclear membrane organization///nuclear membrane organization	protein-coding	829270	PO:0000013///PO:0000037///PO:0000230///PO:0008019///PO:0009005///PO:0009006///PO:0009009///PO:0009010///PO:0009025///PO:0009029///PO:0009030///PO:0009031///PO:0009032///PO:0009046///PO:0009047///PO:0009052///PO:0020030///PO:0020038///PO:0020100///PO:0020137///PO:0025022///PO:0025281///PO:0000084///PO:0025195///PO:0025281///PO:0000293	PO:0001054///PO:0001078///PO:0001081///PO:0001185///PO:0004507///PO:0007064///PO:0007095///PO:0007098///PO:0007103///PO:0007115///PO:0007123///PO:0007611///PO:0007616///PO:0001016///PO:0001017
AT2G33870	0.0241829	0.737227	ArRABA1h	RAB GTPase homolog A1H|T1B8.16|T1B8_16	RAB GTPase homolog A1H	GTPase activity///endosome	protein-coding	817957	PO:0009046///PO:0025281///PO:0025195///PO:0025281	PO:0007616///PO:0001016///PO:0001017
AT5G52360	0.0418542	0.737405	ADF10	K24M7.10|K24M7_10|actin depolymerizing factor 10	actin depolymerizing factor 10	actin binding///nucleus///cytoplasm///actin filament///pollen tube growth///actin cytoskeleton///actin filament depolymerization///actin filament depolymerization///apoplast///actin filament binding	protein-coding	835312	PO:0009029///PO:0009031///PO:0009032///PO:0009046///PO:0025022///PO:0025281///PO:0025281///PO:0025281///PO:0025195///PO:0025281///PO:0025281	PO:0007611///PO:0007616///PO:0001016///PO:0001017
AT1G44970	0.0782501	0.737609	AT1G44970	F27F5.6|F27F5_6	Peroxidase superfamily protein	peroxidase activity///extracellular region///response to oxidative stress///heme binding///anther wall tapetum development	protein-coding	841062	PO:0000013///PO:0000037///PO:0009005///PO:0009009///PO:0009010///PO:0009025///PO:0009029///PO:0009031///PO:0009032///PO:0009046///PO:0009052///PO:0020100///PO:0025022///PO:0025281///PO:0009062///PO:0009072///PO:0009073	PO:0001054///PO:0001078///PO:0001081///PO:0001185///PO:0004507///PO:0007611///PO:0007616
AT3G62230	0.0638526	0.737994	DAF1	DUO1-activated F-box 1	F-box family protein	protein binding///protein ubiquitination///pollen sperm cell differentiation	protein-coding	825396	PO:0009009///PO:0009029///PO:0009030///PO:0009031///PO:0009032///PO:0009046///PO:0009047///PO:0009052///PO:0025022///PO:0025281///PO:0009066///PO:0000084///PO:0025195///PO:0025281///PO:0000084	PO:0001185///PO:0007611///PO:0007616///PO:0001016///PO:0001017
AT2G48150	0.082387	0.737997	GPX4	ATGPX4|F11L15.5|glutathione peroxidase 4	glutathione peroxidase 4	peroxidase activity///glutathione peroxidase activity///cytoplasm///cytosol///cytosol///cytosol///response to oxidative stress///endomembrane system	protein-coding	819427	PO:0009031///PO:0009032///PO:0009046///PO:0025022///PO:0025281///PO:0025195///PO:0025281///PO:0000293	PO:0007611///PO:0007616///PO:0001016///PO:0001017
AT1G79640	0.0802355	0.738135	AT1G79640	F20B17.7|F20B17_7	Protein kinase superfamily protein	protein kinase activity///cytoplasm///protein phosphorylation///phosphorylation	protein-coding	844303	PO:0000013///PO:0000037///PO:0000230///PO:0008019///PO:0009005///PO:0009006///PO:0009009///PO:0009010///PO:0009025///PO:0009029///PO:0009030///PO:0009031///PO:0009032///PO:0009046///PO:0009047///PO:0009052///PO:0020030///PO:0020038///PO:0020100///PO:0025022///PO:0025281///PO:0000084///PO:0025195///PO:0025281///PO:0000293	PO:0001054///PO:0001081///PO:0001185///PO:0004507///PO:0007064///PO:0007095///PO:0007098///PO:0007103///PO:0007115///PO:0007123///PO:0007611///PO:0007616///PO:0001016///PO:0001017
AT1G23710	0.0471087	0.739705	AT1G23710	F5O8.26|F5O8_26	hypothetical protein (DUF1645)	molecular_function///nucleus///cellular response to hypoxia	protein-coding	838981	PO:0000013///PO:0000037///PO:0000230///PO:0008019///PO:0009005///PO:0009006///PO:0009009///PO:0009010///PO:0009025///PO:0009029///PO:0009030///PO:0009031///PO:0009032///PO:0009046///PO:0009047///PO:0009052///PO:0020030///PO:0020038///PO:0020100///PO:0020137///PO:0025022///PO:0025281///PO:0000084///PO:0025195///PO:0000293	PO:0001054///PO:0001078///PO:0001081///PO:0001185///PO:0004507///PO:0007064///PO:0007095///PO:0007098///PO:0007103///PO:0007115///PO:0007123///PO:0007611///PO:0007616
AT4G15130	0.00951259	0.739817	CCT2	ATCCT2|DL3610W|FCAALL.209|phosphorylcholine cytidylyltransferase2	phosphorylcholine cytidylyltransferase2	choline-phosphate cytidylyltransferase activity///choline-phosphate cytidylyltransferase activity///nucleus///phosphatidylcholine biosynthetic process///CDP-choline pathway///phosphatidylcholine binding	protein-coding	827179	PO:0000013///PO:0000037///PO:0000230///PO:0008019///PO:0009005///PO:0009006///PO:0009009///PO:0009010///PO:0009025///PO:0009029///PO:0009030///PO:0009031///PO:0009032///PO:0009046///PO:0009047///PO:0009052///PO:0020030///PO:0020038///PO:0020100///PO:0020137///PO:0025022///PO:0025281///PO:0000084///PO:0025195///PO:0025281///PO:0000293	PO:0001054///PO:0001078///PO:0001081///PO:0001185///PO:0004507///PO:0007064///PO:0007095///PO:0007098///PO:0007103///PO:0007115///PO:0007123///PO:0007611///PO:0007616///PO:0001016///PO:0001017
AT1G78000	0.00413001	0.740108	SULTR1;2	F28K19.22|F28K19_22|SEL1|SELENATE RESISTANT 1|SULFATE TRANSPORTER|sulfate transporter 1;2	sulfate transporter 1;2	protein binding///plasma membrane///plasma membrane///integral component of plasma membrane///secondary active sulfate transmembrane transporter activity///sulfate transport///chloroplast///cellular response to sulfate starvation///sulfate transmembrane transporter activity///sulfate transmembrane transporter activity///anion:anion antiporter activity///selenate transport	protein-coding	844135	PO:0000256///PO:0000258///PO:0000293///PO:0006036///PO:0000013///PO:0000037///PO:0009005///PO:0009006///PO:0009025///PO:0009029///PO:0009031///PO:0009032///PO:0009046///PO:0009047///PO:0020030///PO:0020100///PO:0025022///PO:0025281///PO:0009005///PO:0025195///PO:0000293	PO:0001054///PO:0007095///PO:0007115///PO:0007123///PO:0007611///PO:0007616
AT3G13065	0.0054684	0.740255	SRF4	MGH6.19|STRUBBELIG-receptor family 4	STRUBBELIG-receptor family 4	protein kinase activity///extracellular region///plasma membrane///protein phosphorylation///kinase activity///phosphorylation	protein-coding	820494	PO:0009031///PO:0009032///PO:0009046///PO:0009047///PO:0025022///PO:0025281///PO:0025195///PO:0025281///PO:0000293	PO:0007611///PO:0007616///PO:0001016///PO:0001017
AT1G04980	0.0456546	0.740603	PDIL2-2	ARABIDOPSIS THALIANA PROTEIN DISULFIDE ISOMERASE 10|ATPDI10|ATPDIL2-2|F13M7.3|F13M7_3|PDI-like 2-2|PDI10|PROTEIN DISULFIDE ISOMERASE	PDI-like 2-2	protein disulfide isomerase activity///nucleus///nucleolus///endoplasmic reticulum///cytosol///plant-type cell wall///chloroplast///response to endoplasmic reticulum stress	protein-coding	839355	PO:0000013///PO:0000037///PO:0000230///PO:0008019///PO:0009005///PO:0009006///PO:0009009///PO:0009010///PO:0009025///PO:0009029///PO:0009030///PO:0009031///PO:0009032///PO:0009046///PO:0009047///PO:0009052///PO:0020030///PO:0020038///PO:0020100///PO:0020137///PO:0025022///PO:0025281///PO:0000013///PO:0000014///PO:0009005///PO:0009046///PO:0009047///PO:0000293	PO:0001054///PO:0001078///PO:0001081///PO:0001185///PO:0004507///PO:0007064///PO:0007095///PO:0007098///PO:0007103///PO:0007115///PO:0007123///PO:0007611///PO:0007616

## Sheet: Increased in Mutant (HighRH)
ID	P-Value	Fold Change	NCBI_Symbol	NCBI_Synonyms	NCBI_description	NCBI_GO_term	NCBI_type_of_gene	NCBI_GeneID	TAIR_po_anatomy	TAIR_po_temporal
AT5G67300	1.86512e-05	17.4602	MYBR1	ARABIDOPSIS THALIANA MYB DOMAIN PROTEIN 44|ATMYB44|ATMYBR1|MYB44|myb domain protein r1	myb domain protein r1	transcription cis-regulatory region binding///transcription cis-regulatory region binding///RNA polymerase II cis-regulatory region sequence-specific DNA binding///DNA-binding transcription factor activity, RNA polymerase II-specific///DNA-binding transcription factor activity///DNA-binding transcription factor activity///protein binding///nucleus///nucleus///nucleus///regulation of transcription…	protein-coding	836865	PO:0000013///PO:0000037///PO:0000230///PO:0008019///PO:0009005///PO:0009006///PO:0009009///PO:0009010///PO:0009025///PO:0009029///PO:0009030///PO:0009031///PO:0009032///PO:0009046///PO:0009047///PO:0009052///PO:0020030///PO:0020038///PO:0020100///PO:0020137///PO:0025022///PO:0025281///PO:0000034///PO:0000293///PO:0000293	PO:0001054///PO:0001078///PO:0001081///PO:0001185///PO:0004507///PO:0007064///PO:0007095///PO:0007098///PO:0007103///PO:0007115///PO:0007123///PO:0007611///PO:0007616
AT1G18480	0.0710548	2.48387	SLP2	AtSLP2|F15H18.29|Shewenella-like protein phosphatase 2	Calcineurin-like metallo-phosphoesterase superfamily protein	cytosol///phosphatase activity///manganese ion binding	protein-coding	838428	PO:0000013///PO:0000037///PO:0000230///PO:0008019///PO:0009005///PO:0009006///PO:0009009///PO:0009010///PO:0009025///PO:0009029///PO:0009030///PO:0009031///PO:0009032///PO:0009046///PO:0009047///PO:0009052///PO:0020030///PO:0020038///PO:0020100///PO:0020137///PO:0025022///PO:0025281///PO:0025195///PO:0025281///PO:0000293	PO:0001054///PO:0001078///PO:0001081///PO:0001185///PO:0004507///PO:0007064///PO:0007095///PO:0007098///PO:0007103///PO:0007115///PO:0007123///PO:0007611///PO:0007616///PO:0001016///PO:0001017
AT3G12640	0.0126716	2.18357	AT3G12640		RNA binding (RRM/RBD/RNP motifs) family protein	nucleus///mRNA processing///poly(A) binding///regulation of mRNA stability///negative regulation of mRNA polyadenylation	protein-coding	820444	PO:0000013///PO:0000037///PO:0000230///PO:0008019///PO:0009005///PO:0009006///PO:0009009///PO:0009010///PO:0009025///PO:0009029///PO:0009030///PO:0009031///PO:0009032///PO:0009046///PO:0009047///PO:0009052///PO:0020030///PO:0020038///PO:0020100///PO:0020137///PO:0025022///PO:0025281///PO:0000084///PO:0025195///PO:0025281///PO:0000293	PO:0001054///PO:0001078///PO:0001081///PO:0001185///PO:0004507///PO:0007064///PO:0007095///PO:0007098///PO:0007103///PO:0007115///PO:0007123///PO:0007611///PO:0007616///PO:0001016///PO:0001017
AT3G56430	0.0946677	2.14016	AT3G56430		import inner membrane translocase subunit	protein binding///mitochondrion///mitochondrion///vacuole///biological_process///chloroplast///plastid///intracellular membrane-bounded organelle	protein-coding	824810	PO:0000013///PO:0000037///PO:0008019///PO:0009005///PO:0009006///PO:0009009///PO:0009010///PO:0009025///PO:0009029///PO:0009030///PO:0009031///PO:0009032///PO:0009046///PO:0009047///PO:0009052///PO:0020030///PO:0020038///PO:0020100///PO:0020137///PO:0025022///PO:0025281///PO:0000293	PO:0001054///PO:0001078///PO:0001081///PO:0001185///PO:0004507///PO:0007064///PO:0007095///PO:0007098///PO:0007103///PO:0007115///PO:0007123///PO:0007611///PO:0007616
AT2G02730	0.0860459	1.98814	AT2G02730	T20F6.13|T20F6_13	GRIP/coiled-coil protein, putative (DUF1664)	molecular_function///biological_process///chloroplast	protein-coding	814802	PO:0000013///PO:0000037///PO:0000230///PO:0008019///PO:0009005///PO:0009009///PO:0009010///PO:0009025///PO:0009029///PO:0009030///PO:0009031///PO:0009032///PO:0009046///PO:0009047///PO:0009052///PO:0020030///PO:0020100///PO:0025022///PO:0025281///PO:0000293	PO:0001078///PO:0001081///PO:0001185///PO:0004507///PO:0007103///PO:0007115///PO:0007123///PO:0007611///PO:0007616
AT4G37432	0.000994941	1.95623	AT4G37432		ncRNA	molecular_function///cellular_component///biological_process	ncRNA	5008188	PO:0000293
AT2G22910	0.0117722	1.87779	NAGS1	N-acetyl-l-glutamate synthase 1|T20K9.12|T20K9_12	N-acetyl-l-glutamate synthase 1	acetyl-CoA:L-glutamate N-acetyltransferase activity///cytoplasm///arginine biosynthetic process///methione N-acyltransferase activity	protein-coding	816822	PO:0000013///PO:0000037///PO:0000230///PO:0008019///PO:0009005///PO:0009006///PO:0009009///PO:0009010///PO:0009025///PO:0009029///PO:0009030///PO:0009031///PO:0009032///PO:0009046///PO:0009047///PO:0009052///PO:0020030///PO:0020038///PO:0020100///PO:0020137///PO:0025022///PO:0025281///PO:0025195///PO:0000293	PO:0001054///PO:0001078///PO:0001081///PO:0001185///PO:0004507///PO:0007064///PO:0007095///PO:0007098///PO:0007103///PO:0007115///PO:0007123///PO:0007611///PO:0007616
AT5G14360	0.0131516	1.77481	AT5G14360	F18O22.150|F18O22_150	Ubiquitin-like superfamily protein	molecular_function///mitochondrion	protein-coding	831287	PO:0000293
AT2G37130	0.117083	1.7731	AT2G37130	T2N18.11|T2N18_11	Peroxidase superfamily protein	peroxidase activity///extracellular region///response to stress///response to oxidative stress///plant-type cell wall///plasmodesma///heme binding///defense response to fungus	protein-coding	818289	PO:0000013///PO:0000230///PO:0009005///PO:0009009///PO:0009025///PO:0009029///PO:0009030///PO:0009031///PO:0009046///PO:0009047///PO:0020030///PO:0020100///PO:0020137///PO:0025022///PO:0025281///PO:0000293	PO:0001054///PO:0001185///PO:0007095///PO:0007115///PO:0007123///PO:0007611///PO:0007616
AT5G17450	0.123499	1.74813	HIPP21	K3M16.20|K3M16_20|heavy metal associated isoprenylated plant protein 21	Heavy metal transport/detoxification superfamily protein	nucleus///metal ion transport///metal ion binding///cadmium ion homeostasis///detoxification of cadmium ion	protein-coding	831611	PO:0000013///PO:0009005///PO:0009006///PO:0009025///PO:0009029///PO:0009030///PO:0009031///PO:0009032///PO:0009046///PO:0009047///PO:0020030///PO:0020137///PO:0025022///PO:0025281///PO:0000293	PO:0001054///PO:0007095///PO:0007103///PO:0007115///PO:0007123///PO:0007611///PO:0007616
AT4G27280	0.0402999	1.72217	AT4G27280	M4I22.90|M4I22_90	Calcium-binding EF-hand family protein	calcium ion binding///protein binding///plasma membrane///response to auxin///cellular response to hypoxia	protein-coding	828836	PO:0000013///PO:0000037///PO:0000230///PO:0008019///PO:0009005///PO:0009006///PO:0009009///PO:0009010///PO:0009025///PO:0009029///PO:0009030///PO:0009031///PO:0009032///PO:0009046///PO:0009047///PO:0009052///PO:0020030///PO:0020038///PO:0020100///PO:0020137///PO:0025022///PO:0025281///PO:0025195///PO:0000293	PO:0001054///PO:0001078///PO:0001081///PO:0001185///PO:0004507///PO:0007064///PO:0007095///PO:0007098///PO:0007103///PO:0007115///PO:0007123///PO:0007611///PO:0007616
AT5G15700	0.0268159	1.66504	AT5G15700	F14F8.80|F14F8_80	DNA/RNA polymerases superfamily protein	DNA binding///DNA-directed 5'-3' RNA polymerase activity///mitochondrion///transcription, DNA-templated///chloroplast///chloroplast///plastid///5'-3' RNA polymerase activity///thylakoid membrane	protein-coding	831424	PO:0009047///PO:0000293	PO:0007057
AT1G22360	0.0558394	1.60465	UGT85A2	AtUGT85A2|UDP-glucosyl transferase 85A2	UDP-glucosyl transferase 85A2	nucleus///UDP-glycosyltransferase activity///glucuronosyltransferase activity///glycosyltransferase activity///quercetin 3-O-glucosyltransferase activity///quercetin 7-O-glucosyltransferase activity	protein-coding	838843	PO:0000013///PO:0000037///PO:0008019///PO:0009005///PO:0009006///PO:0009009///PO:0009010///PO:0009025///PO:0009029///PO:0009030///PO:0009031///PO:0009046///PO:0009047///PO:0020030///PO:0020038///PO:0020100///PO:0020137///PO:0025022///PO:0000016///PO:0000017///PO:0000025///PO:0009005///PO:0009025///PO:0009047///PO:0020030///PO:0000293	PO:0001054///PO:0001081///PO:0004507///PO:0007064///PO:0007095///PO:0007098///PO:0007103///PO:0007115///PO:0007123///PO:0007611///PO:0007616
AT1G04503	0.0561283	1.60364	AT1G04503		ncRNA		ncRNA	28716133
AT3G02040	0.097066	1.59649	SRG3	AtGDPD1|F1C9.18|F1C9_18|GDPD1|Glycerophosphodiester phosphodiesterase 1|senescence-related gene 3	senescence-related gene 3	magnesium ion binding///cytoplasm///glycerophosphodiester phosphodiesterase activity///plastid///cellular phosphate ion homeostasis///glycerophospholipid catabolic process///cellular response to hypoxia	protein-coding	821175	PO:0000037///PO:0000230///PO:0009005///PO:0009009///PO:0009010///PO:0009029///PO:0009030///PO:0009031///PO:0009032///PO:0009046///PO:0009047///PO:0009052///PO:0020030///PO:0020100///PO:0025022///PO:0025281///PO:0000084///PO:0025195///PO:0025281///PO:0000293	PO:0001078///PO:0001081///PO:0001185///PO:0004507///PO:0007611///PO:0007616///PO:0001016///PO:0001017
AT1G13260	0.0606562	1.59026	RAV1	AtRAV1|EDF4|ETHYLENE RESPONSE DNA BINDING FACTOR 4|T6J4.2|T6J4_2|related to ABI3/VP1 1	related to ABI3/VP1 1	transcription cis-regulatory region binding///DNA binding///DNA-binding transcription factor activity///nucleus///nucleus///response to brassinosteroid///negative regulation of flower development///negative regulation of transcription, DNA-templated///leaf development///lateral root development///cellular response to hypoxia	protein-coding	837886	PO:0000013///PO:0000037///PO:0000230///PO:0008019///PO:0009005///PO:0009006///PO:0009009///PO:0009010///PO:0009025///PO:0009029///PO:0009030///PO:0009031///PO:0009032///PO:0009046///PO:0009047///PO:0009052///PO:0020030///PO:0020038///PO:0020100///PO:0020137///PO:0025022///PO:0000293	PO:0001054///PO:0001078///PO:0001081///PO:0001185///PO:0004507///PO:0007064///PO:0007095///PO:0007098///PO:0007103///PO:0007115///PO:0007123///PO:0007611///PO:0007616
AT1G15215	0.0755628	1.58829	SHH1	DNA-binding transcription factor 1|DTF1|SAWADEE homeodomain homolog 1	SAWADEE HOMEODOMAIN protein	chromatin binding///nucleus///DNA methylation///DNA methylation-dependent heterochromatin assembly///gene silencing by RNA	protein-coding	838088	PO:0000293
AT1G04930	0.0136908	1.57595	AT1G04930	F13M7.8|F13M7_8	hydroxyproline-rich glycoprotein family protein	Golgi apparatus///transcription repressor complex	protein-coding	839377	PO:0000037///PO:0000230///PO:0009005///PO:0009009///PO:0009010///PO:0009029///PO:0009030///PO:0009031///PO:0009032///PO:0009046///PO:0009047///PO:0009052///PO:0020100///PO:0025022///PO:0000293	PO:0001078///PO:0001081///PO:0004507///PO:0007611///PO:0007616
AT3G62900	0.0380145	1.56035	AT3G62900		CW-type Zinc Finger	nucleus///biological_process///zinc ion binding///plasmodesma	protein-coding	825465	PO:0000282///PO:0000293
AT5G01780	0.0816018	1.55669	AT5G01780	T20L15.50|T20L15_50	2-oxoglutarate-dependent dioxygenase family protein	nucleus///nucleus///cytoplasm///ferrous iron binding///oxidative RNA demethylation///oxidative RNA demethylase activity///oxidative DNA demethylase activity///oxidative single-stranded DNA demethylation	protein-coding	831672	PO:0000013///PO:0000037///PO:0000230///PO:0008019///PO:0009005///PO:0009006///PO:0009009///PO:0009010///PO:0009025///PO:0009029///PO:0009030///PO:0009031///PO:0009032///PO:0009046///PO:0009047///PO:0009052///PO:0020100///PO:0020137///PO:0025022///PO:0025281///PO:0000084///PO:0000293	PO:0001054///PO:0001078///PO:0001081///PO:0001185///PO:0004507///PO:0007095///PO:0007103///PO:0007115///PO:0007123///PO:0007611///PO:0007616
AT5G67570	0.0683657	1.55456	DG1	DELAYED GREENING 1|EMB1408|EMB246|EMBRYO DEFECTIVE 246|K9I9.14|K9I9_14|embryo defective 1408	Tetratricopeptide repeat (TPR)-like superfamily protein	protein binding///chloroplast///chloroplast///chloroplast///chloroplast organization///chloroplast organization///embryo development ending in seed dormancy///embryo development ending in seed dormancy///plastid transcription	protein-coding	836893	PO:0000037///PO:0009006///PO:0009009///PO:0009010///PO:0009025///PO:0009031///PO:0009032///PO:0009046///PO:0009047///PO:0025022///PO:0000293	PO:0001078///PO:0001081///PO:0001185///PO:0004507///PO:0007115///PO:0007611///PO:0007616
AT1G74790	0.027984	1.54483	AT1G74790	F25A4.24|F25A4_24	catalytics	mitochondrion///plasma membrane///plasma membrane///anchored component of membrane///anchored component of plasma membrane	protein-coding	843818	PO:0000013///PO:0000037///PO:0000230///PO:0008019///PO:0009005///PO:0009006///PO:0009009///PO:0009010///PO:0009025///PO:0009029///PO:0009030///PO:0009031///PO:0009032///PO:0009046///PO:0009047///PO:0009052///PO:0020030///PO:0020038///PO:0020100///PO:0020137///PO:0025022///PO:0000293	PO:0001054///PO:0001078///PO:0001081///PO:0001185///PO:0004507///PO:0007064///PO:0007095///PO:0007098///PO:0007103///PO:0007115///PO:0007123///PO:0007611///PO:0007616
AT2G38760	0.0597266	1.53588	ANNAT3	ANN3|ANNEXIN 3|AtANN3|T6A23.4|T6A23_4|annexin 3	annexin 3	plant-type vacuole///calcium ion binding///calcium ion binding///calcium ion binding///cytoplasm///response to heat///response to cold///response to water deprivation///chloroplast///response to salt stress///cell surface	protein-coding	818458	PO:0009005///PO:0009025///PO:0009046///PO:0009047///PO:0000013///PO:0000037///PO:0008019///PO:0009005///PO:0009006///PO:0009009///PO:0009010///PO:0009025///PO:0009029///PO:0009030///PO:0009031///PO:0009032///PO:0009046///PO:0009052///PO:0020038///PO:0020100///PO:0025022///PO:0025281///PO:0000084///PO:0025195///PO:0000293	PO:0001054///PO:0001078///PO:0001081///PO:0001185///PO:0004507///PO:0007103///PO:0007611///PO:0007616
AT5G52540	0.0749363	1.53201	AT5G52540	F6N7.1|F6N7_1	keratin-associated protein, putative (DUF819)	chloroplast///chloroplast envelope	protein-coding	835330	PO:0000013///PO:0000037///PO:0000230///PO:0008019///PO:0009005///PO:0009006///PO:0009009///PO:0009010///PO:0009025///PO:0009029///PO:0009030///PO:0009031///PO:0009032///PO:0009046///PO:0009047///PO:0009052///PO:0020030///PO:0020038///PO:0020100///PO:0020137///PO:0025022///PO:0025281///PO:0000293	PO:0001054///PO:0001078///PO:0001081///PO:0001185///PO:0004507///PO:0007064///PO:0007095///PO:0007098///PO:0007103///PO:0007115///PO:0007123///PO:0007611///PO:0007616
AT2G39280	0.0212137	1.50632	AT2G39280	T16B24.8|T16B24_8	Ypt/Rab-GAP domain of gyp1p superfamily protein	GTPase activator activity///nucleus///intracellular protein transport///chloroplast///activation of GTPase activity	protein-coding	818513	PO:0000013///PO:0000037///PO:0000230///PO:0008019///PO:0009005///PO:0009006///PO:0009009///PO:0009010///PO:0009025///PO:0009030///PO:0009031///PO:0009032///PO:0009046///PO:0009052///PO:0020100///PO:0020137///PO:0025022///PO:0000293	PO:0001054///PO:0001078///PO:0001081///PO:0001185///PO:0004507///PO:0007103///PO:0007611///PO:0007616
AT2G03933	0.00870937	1.50596	AT2G03933		Cysteine-rich protein	extracellular region///plasmodesma	protein-coding	3768143
AT3G41979	0.0471075	1.50071	AT3G41979	68121.RRNA00002	5.8S ribosomal RNA	molecular_function///cytosolic large ribosomal subunit///peptide biosynthetic process	rRNA	3769409	PO:0000293
AT5G22770	0.0451717	1.49106	alpha-ADR	MDJ22.19|MDJ22_19|alpha-adaptin	alpha-adaptin	protein binding///intracellular protein transport///receptor-mediated endocytosis///plastid///AP-2 adaptor complex///clathrin adaptor activity///clathrin-dependent endocytosis///cargo adaptor activity	protein-coding	832340	PO:0025195///PO:0025281///PO:0000293	PO:0001017
AT4G05020	0.12539	1.48938	NDB2	C17L7.11|NAD(P)H dehydrogenase B2	NAD(P)H dehydrogenase B2	NADH dehydrogenase activity///calcium ion binding///mitochondrion///mitochondrion///mitochondrion///mitochondrial intermembrane space///NADH oxidation///alternative oxidase activity///alternative respiration///oxidoreductase activity///extrinsic component of mitochondrial inner membrane	protein-coding	825844	PO:0000013///PO:0000037///PO:0000230///PO:0008019///PO:0009005///PO:0009006///PO:0009009///PO:0009010///PO:0009025///PO:0009029///PO:0009030///PO:0009031///PO:0009032///PO:0009046///PO:0009047///PO:0009052///PO:0020030///PO:0020038///PO:0020100///PO:0020137///PO:0025022///PO:0025281///PO:0009005///PO:0009046///PO:0009049///PO:0025195///PO:0025281///PO:0000293///PO:0000293	PO:0001054///PO:0001078///PO:0001081///PO:0001185///PO:0004507///PO:0007064///PO:0007095///PO:0007098///PO:0007103///PO:0007115///PO:0007123///PO:0007611///PO:0007616///PO:0001016///PO:0001017
AT3G05870	0.0495563	1.48715	APC11	F10A16.17|F10A16_17|anaphase-promoting complex/cyclosome 11	anaphase-promoting complex/cyclosome 11	ubiquitin-protein transferase activity///protein binding///nucleus///anaphase-promoting complex///regulation of mitotic cell cycle///zinc ion binding///anaphase-promoting complex-dependent catabolic process///ubiquitin protein ligase activity///cullin family protein binding	protein-coding	819756	PO:0000293
AT2G43520	0.090903	1.48576	TI2	ATTI2|T1O24.26|trypsin inhibitor protein 2	trypsin inhibitor protein 2	serine-type endopeptidase inhibitor activity///extracellular region///defense response///sodium channel inhibitor activity	protein-coding	818953	PO:0000013///PO:0000037///PO:0000230///PO:0008019///PO:0009006///PO:0009009///PO:0009010///PO:0009025///PO:0009029///PO:0009031///PO:0009032///PO:0009046///PO:0009047///PO:0009052///PO:0020030///PO:0020038///PO:0020100///PO:0020137///PO:0025022///PO:0025281///PO:0000293	PO:0001054///PO:0001078///PO:0001081///PO:0001185///PO:0004507///PO:0007064///PO:0007095///PO:0007098///PO:0007103///PO:0007115///PO:0007123///PO:0007611///PO:0007616
AT1G05160	0.0199566	1.47754	CYP88A3	cytochrome P450|ATKAO1|ENT-KAURENOIC ACID OXYDASE 1|KAO1|YUP8H12.23|YUP8H12_23|cytochrome P450|family 88|polypeptide 3|polypeptide 3|subfamily A	cytochrome P450, family 88, subfamily A, polypeptide 3	monooxygenase activity///iron ion binding///endoplasmic reticulum///endoplasmic reticulum///multicellular organism development///gibberellin biosynthetic process///gibberellin biosynthetic process///brassinosteroid homeostasis///sterol metabolic process///brassinosteroid biosynthetic process///oxidoreductase activity///heme binding///ent-kaurenoate oxidase activity///ent-kaurenoate oxidase activi…	protein-coding	839311	PO:0000013///PO:0000014///PO:0009001///PO:0009047///PO:0009049///PO:0000013///PO:0000037///PO:0000230///PO:0008019///PO:0009005///PO:0009006///PO:0009009///PO:0009010///PO:0009025///PO:0009029///PO:0009030///PO:0009031///PO:0009032///PO:0009046///PO:0009047///PO:0009052///PO:0020030///PO:0020038///PO:0020100///PO:0020137///PO:0025022///PO:0025281///PO:0000084///PO:0000293	PO:0001054///PO:0001078///PO:0001081///PO:0001185///PO:0004507///PO:0007064///PO:0007095///PO:0007098///PO:0007103///PO:0007115///PO:0007123///PO:0007611///PO:0007616
AT4G22840	0.0414112	1.46343	AT4G22840	F7H19.20	Sodium Bile acid symporter family	chloroplast///chloroplast///photorespiration///chloroplast envelope///glycolate transmembrane transporter activity///glycolate transmembrane transporter activity///glycolate transmembrane transport	protein-coding	828383	PO:0000013///PO:0000037///PO:0000230///PO:0008019///PO:0009005///PO:0009006///PO:0009009///PO:0009010///PO:0009025///PO:0009029///PO:0009030///PO:0009031///PO:0009032///PO:0009046///PO:0009047///PO:0009052///PO:0020030///PO:0020038///PO:0020100///PO:0020137///PO:0025022///PO:0025281///PO:0000084///PO:0025281///PO:0000293	PO:0001054///PO:0001078///PO:0001081///PO:0001185///PO:0004507///PO:0007064///PO:0007095///PO:0007098///PO:0007103///PO:0007115///PO:0007123///PO:0007611///PO:0007616///PO:0001017
AT4G34020	0.0245356	1.46337	DJ1C	AtDJ1C|DJ-1 homolog C|DJ-1c|F28A23.220	Class I glutamine amidotransferase-like superfamily protein	nucleus///mitochondrion///cytosol///chloroplast///chloroplast///chloroplast///chloroplast organization///protein deglycase activity///protein deglycation, glyoxal removal///guanine deglycation, glyoxal removal	protein-coding	829548	PO:0000013///PO:0000037///PO:0008019///PO:0009005///PO:0009006///PO:0009009///PO:0009010///PO:0009025///PO:0009029///PO:0009030///PO:0009031///PO:0009032///PO:0009046///PO:0009047///PO:0009052///PO:0020030///PO:0020038///PO:0020100///PO:0020137///PO:0025022///PO:0000293	PO:0001054///PO:0001078///PO:0001081///PO:0001185///PO:0004507///PO:0007064///PO:0007098///PO:0007103///PO:0007115///PO:0007123///PO:0007611///PO:0007616
AT5G37590	0.0791954	1.45798	AT5G37590	K12B20.5|K12B20_5	Tetratricopeptide repeat (TPR)-like superfamily protein	nucleus///mitochondrion///biological_process	protein-coding	833737	PO:0000037///PO:0000230///PO:0008019///PO:0009005///PO:0009006///PO:0009009///PO:0009010///PO:0009025///PO:0009030///PO:0009031///PO:0009046///PO:0009047///PO:0009052///PO:0020038///PO:0020100///PO:0025022///PO:0000084///PO:0000293	PO:0001054///PO:0001078///PO:0001081///PO:0001185///PO:0004507///PO:0007098///PO:0007115///PO:0007611///PO:0007616
AT4G39370	0.0321845	1.45478	UBP27	F23K16.5|F23K16_5|ubiquitin-specific protease 27	ubiquitin-specific protease 27	thiol-dependent deubiquitinase///cytoplasm///ubiquitin-dependent protein catabolic process///peptidase activity///protein deubiquitination///integral component of mitochondrial outer membrane///mitochondrial membrane	protein-coding	830092	PO:0000013///PO:0000037///PO:0000230///PO:0009005///PO:0009006///PO:0009009///PO:0009010///PO:0009025///PO:0009029///PO:0009030///PO:0009031///PO:0009032///PO:0009046///PO:0009047///PO:0009052///PO:0020100///PO:0020137///PO:0025022///PO:0025281///PO:0000293	PO:0001054///PO:0001078///PO:0001081///PO:0001185///PO:0004507///PO:0007064///PO:0007095///PO:0007098///PO:0007115///PO:0007123///PO:0007611///PO:0007616
AT1G32740	0.112531	1.45139	AT1G32740	F6N18.12|F6N18_12	SBP (S-ribonuclease binding protein) family protein	ubiquitin-protein transferase activity///nucleus	protein-coding	840168	PO:0000230///PO:0009009///PO:0009029///PO:0009030///PO:0009031///PO:0009032///PO:0009046///PO:0009047///PO:0009052///PO:0025022///PO:0025281///PO:0025281///PO:0000293	PO:0001185///PO:0007611///PO:0007616///PO:0001017
AT2G01020	0.0487843	1.44879	AT2G01020	51593.RRNA00002	5S ribosomal RNA	molecular_function///cytosolic large ribosomal subunit///peptide biosynthetic process	rRNA	3767992	PO:0000293
AT5G57560	0.0307707	1.44823	TCH4	MUA2.13|MUA2_13|Touch 4|XTH22|XYLOGLUCAN ENDOTRANSGLYCOSYLASE|xyloglucan endotransglucosylase/hydrolase 22	Xyloglucan endotransglucosylase/hydrolase family protein	hydrolase activity, hydrolyzing O-glycosyl compounds///cell wall///Golgi apparatus///response to heat///response to cold///chloroplast///response to mechanical stimulus///plant-type cell wall organization///response to auxin///response to brassinosteroid///xyloglucan metabolic process///xyloglucan:xyloglucosyl transferase activity///cell wall biogenesis///cellular response to hypoxia///secretory …	protein-coding	835860	PO:0000013///PO:0000037///PO:0000230///PO:0008019///PO:0009005///PO:0009006///PO:0009009///PO:0009010///PO:0009025///PO:0009029///PO:0009030///PO:0009031///PO:0009032///PO:0009046///PO:0009047///PO:0009052///PO:0020030///PO:0020038///PO:0020100///PO:0020137///PO:0025022///PO:0025281///PO:0020003///PO:0000293	PO:0001054///PO:0001078///PO:0001081///PO:0001185///PO:0004507///PO:0007064///PO:0007095///PO:0007098///PO:0007103///PO:0007115///PO:0007123///PO:0007611///PO:0007616
AT1G35260	0.0489678	1.44475	MLP165	MLP-like protein 165|T9I1.17|T9I1_17	MLP-like protein 165	molecular_function///nucleus///defense response	protein-coding	840415	PO:0000037///PO:0000230///PO:0009005///PO:0009009///PO:0009025///PO:0009030///PO:0009031///PO:0009032///PO:0009046///PO:0009047///PO:0009052///PO:0020100///PO:0020137///PO:0025022///PO:0025281///PO:0000293	PO:0001054///PO:0001185///PO:0007095///PO:0007115///PO:0007123///PO:0007611///PO:0007616
AT3G49420	0.00678021	1.44007	AT3G49420		Got1/Sft2-like vescicle transport protein family	molecular_function///plasma membrane	protein-coding	824104	PO:0025195///PO:0025281///PO:0000293	PO:0001017
AT5G49570	0.00736987	1.42996	PNG1	AtPNG1|K6M13.12|K6M13_12|peptide-N-glycanase 1	peptide-N-glycanase 1	peptide-N4-(N-acetyl-beta-glucosaminyl)asparagine amidase activity///peptide-N4-(N-acetyl-beta-glucosaminyl)asparagine amidase activity///peptide-N4-(N-acetyl-beta-glucosaminyl)asparagine amidase activity///nucleus///cytoplasm///cytosol///cytosol///protein quality control for misfolded or incompletely synthesized proteins///glycoprotein catabolic process///protein deglycosylation///response to sa…	protein-coding	835019	PO:0000013///PO:0000037///PO:0000230///PO:0008019///PO:0009005///PO:0009006///PO:0009009///PO:0009010///PO:0009025///PO:0009029///PO:0009030///PO:0009031///PO:0009032///PO:0009046///PO:0009047///PO:0009052///PO:0020030///PO:0020038///PO:0020100///PO:0020137///PO:0025022///PO:0025281///PO:0000014///PO:0009001///PO:0009046///PO:0020030///PO:0000084///PO:0000293	PO:0001054///PO:0001078///PO:0001081///PO:0001185///PO:0004507///PO:0007064///PO:0007095///PO:0007098///PO:0007103///PO:0007115///PO:0007123///PO:0007611///PO:0007616
AT2G43940	0.0606198	1.42912	HOL3	ATHOL3|F6E13.7|HARMLESS TO OZONE LAYER 3	S-adenosyl-L-methionine-dependent methyltransferases superfamily protein	cytoplasm///peroxisome///cytosol///cytosol///chloroplast envelope///thiol S-methyltransferase activity	protein-coding	818998	PO:0025195///PO:0025281///PO:0000293///PO:0000293	PO:0001017
AT1G56385	0.0550724	1.42305	AT1G56385		Plant self-incompatibility protein S1 family	molecular_function///extracellular region///biological_process	protein-coding	6240932
AT3G12700	0.0413976	1.42095	NANA		Eukaryotic aspartyl protease family protein	aspartic-type endopeptidase activity///aspartic-type endopeptidase activity///extracellular region///extracellular region///nucleus///carbohydrate metabolic process///circadian rhythm///chloroplast///response to sucrose///chloroplast-nucleus signaling pathway	protein-coding	820452	PO:0000013///PO:0000037///PO:0008019///PO:0009005///PO:0009006///PO:0009009///PO:0009010///PO:0009025///PO:0009029///PO:0009030///PO:0009031///PO:0009032///PO:0009046///PO:0009047///PO:0009052///PO:0020030///PO:0020038///PO:0020100///PO:0020137///PO:0025022///PO:0000084///PO:0000014///PO:0000293	PO:0001054///PO:0001078///PO:0001081///PO:0001185///PO:0004507///PO:0007064///PO:0007095///PO:0007098///PO:0007103///PO:0007115///PO:0007123///PO:0007611///PO:0007616
AT5G56580	0.0768621	1.41792	MKK6	ANQ1|ARABIDOPSIS NQK1|ARABIDOPSIS THALIANA MAP KINASE KINASE 6|ATMKK6|MAP kinase kinase 6|MIK19.2|MIK19_2	MAP kinase kinase 6	defense response to oomycetes///MAP kinase kinase activity///MAP kinase kinase activity///protein binding///male meiosis cytokinesis///chloroplast///phragmoplast///lateral root formation///mitogen-activated protein kinase kinase kinase binding///mitogen-activated protein kinase binding	protein-coding	835759	PO:0000013///PO:0000037///PO:0000230///PO:0008019///PO:0009005///PO:0009006///PO:0009009///PO:0009010///PO:0009025///PO:0009031///PO:0009032///PO:0009046///PO:0009052///PO:0020030///PO:0020038///PO:0020100///PO:0020137///PO:0025022///PO:0000293	PO:0001054///PO:0001078///PO:0001081///PO:0001185///PO:0004507///PO:0007064///PO:0007095///PO:0007098///PO:0007103///PO:0007115///PO:0007611///PO:0007616
AT5G16520	0.0705442	1.41489	AT5G16520	MQK4.27|MQK4_27	transmembrane protein	molecular_function///mitochondrion///biological_process	protein-coding	831514	PO:0000013///PO:0000037///PO:0000230///PO:0008019///PO:0009005///PO:0009006///PO:0009009///PO:0009010///PO:0009025///PO:0009029///PO:0009030///PO:0009031///PO:0009032///PO:0009046///PO:0009047///PO:0009052///PO:0020030///PO:0020100///PO:0020137///PO:0025022///PO:0025281///PO:0000293	PO:0001054///PO:0001078///PO:0001081///PO:0001185///PO:0004507///PO:0007064///PO:0007095///PO:0007098///PO:0007103///PO:0007115///PO:0007123///PO:0007611///PO:0007616
AT3G49900	0.0491052	1.4148	AT3G49900		Phototropic-responsive NPH3 family protein	nucleus///protein ubiquitination	protein-coding	824152	PO:0000037///PO:0009006///PO:0009009///PO:0009010///PO:0009025///PO:0009030///PO:0009031///PO:0009032///PO:0009046///PO:0009052///PO:0025022///PO:0000293	PO:0001078///PO:0001081///PO:0001185///PO:0004507///PO:0007611///PO:0007616
AT5G02600	0.0191966	1.41453	NAKR1	NPCC6|SODIUM POTASSIUM ROOT DEFECTIVE 1|T22P11.190|T22P11_190|nuclear-enriched phloem companion cell gene 6	Heavy metal transport/detoxification superfamily protein	nucleus///cytoplasm///chloroplast///flower development///root morphogenesis///phloem transport///metal ion binding///metal ion binding///sodium ion homeostasis	protein-coding	831874	PO:0000013///PO:0000037///PO:0000230///PO:0008019///PO:0009005///PO:0009006///PO:0009009///PO:0009010///PO:0009025///PO:0009029///PO:0009030///PO:0009031///PO:0009032///PO:0009046///PO:0009047///PO:0009052///PO:0020030///PO:0020038///PO:0020100///PO:0020137///PO:0025022///PO:0025281///PO:0000071///PO:0000293	PO:0001054///PO:0001081///PO:0001185///PO:0004507///PO:0007064///PO:0007095///PO:0007098///PO:0007103///PO:0007115///PO:0007123///PO:0007611///PO:0007616
AT2G43190	0.0361797	1.4139	POP4	F14B2.13|similar to yeast POP4	ribonuclease P family protein	ribonuclease MRP complex///ribonuclease MRP complex///tRNA 5'-leader removal///ribonuclease P activity///nucleus///rRNA processing///rRNA processing///tRNA processing///ribonuclease P complex///ribonuclease P RNA binding///ribonuclease P RNA binding	protein-coding	818920	PO:0000013///PO:0000037///PO:0000230///PO:0008019///PO:0009005///PO:0009006///PO:0009009///PO:0009010///PO:0009025///PO:0009029///PO:0009030///PO:0009031///PO:0009032///PO:0009046///PO:0009047///PO:0009052///PO:0020030///PO:0020038///PO:0020100///PO:0020137///PO:0025022///PO:0025281///PO:0025195///PO:0025281///PO:0000293	PO:0001054///PO:0001078///PO:0001081///PO:0001185///PO:0004507///PO:0007064///PO:0007095///PO:0007098///PO:0007103///PO:0007115///PO:0007123///PO:0007611///PO:0007616///PO:0001016
AT3G06355	0.03133	1.41223	AT3G06355		ncRNA		ncRNA	28718910
AT5G58900	0.126734	1.40852	AT5G58900	K19M22.10|K19M22_10	Homeodomain-like transcriptional regulator	transcription cis-regulatory region binding///DNA-binding transcription factor activity///nucleus///regulation of transcription, DNA-templated	protein-coding	836007	PO:0000013///PO:0000037///PO:0000230///PO:0008019///PO:0009005///PO:0009006///PO:0009009///PO:0009010///PO:0009025///PO:0009029///PO:0009030///PO:0009031///PO:0009032///PO:0009046///PO:0009047///PO:0020030///PO:0020038///PO:0020100///PO:0020137///PO:0025022///PO:0000293	PO:0001054///PO:0001078///PO:0004507///PO:0007064///PO:0007095///PO:0007098///PO:0007103///PO:0007115///PO:0007123///PO:0007611///PO:0007616
AT2G31980	0.0428538	1.40715	CYS2	AtCYS2|F22D22.27|F22D22_27|PHYTOCYSTATIN 2	PHYTOCYSTATIN 2	extracellular region	protein-coding	817757	PO:0000013///PO:0000037///PO:0000230///PO:0009005///PO:0009009///PO:0009010///PO:0009025///PO:0009029///PO:0009030///PO:0009031///PO:0009032///PO:0009046///PO:0009052///PO:0020038///PO:0020100///PO:0020137///PO:0025022///PO:0025281///PO:0000293	PO:0001054///PO:0001078///PO:0001081///PO:0001185///PO:0004507///PO:0007064///PO:0007098///PO:0007103///PO:0007115///PO:0007611///PO:0007616
AT5G13470	0.127242	1.3934	AT5G13470	T6I14.1	hypothetical protein	molecular_function///nucleus///biological_process	protein-coding	831189	PO:0000013///PO:0000037///PO:0000230///PO:0008019///PO:0009005///PO:0009006///PO:0009009///PO:0009010///PO:0009025///PO:0009029///PO:0009030///PO:0009031///PO:0009032///PO:0009046///PO:0009047///PO:0009052///PO:0020030///PO:0020038///PO:0020100///PO:0020137///PO:0025022///PO:0025281///PO:0000293	PO:0001054///PO:0001078///PO:0001081///PO:0001185///PO:0004507///PO:0007064///PO:0007095///PO:0007098///PO:0007103///PO:0007115///PO:0007123///PO:0007611///PO:0007616
AT1G05970	0.0131564	1.39329	AT1G05970	T21E18.3|T21E18_3	RNA-binding (RRM/RBD/RNP motifs) family protein	nucleic acid binding///RNA processing///protein-containing complex	protein-coding	837107	PO:0000293
AT3G14610	0.0810701	1.38898	CYP72A7	cytochrome P450|cytochrome P450|family 72|polypeptide 7|polypeptide 7|subfamily A	cytochrome P450, family 72, subfamily A, polypeptide 7	monooxygenase activity///iron ion binding///endoplasmic reticulum///oxidoreductase activity, acting on paired donors, with incorporation or reduction of molecular oxygen///heme binding	protein-coding	820689	PO:0000037///PO:0000230///PO:0009005///PO:0009009///PO:0009010///PO:0009029///PO:0009030///PO:0009031///PO:0009032///PO:0009046///PO:0009047///PO:0009052///PO:0020100///PO:0025022///PO:0025281///PO:0000293	PO:0001078///PO:0001081///PO:0001185///PO:0004507///PO:0007611///PO:0007616
AT4G21100	0.0897367	1.38797	DDB1B	F7J7.40|F7J7_40|damaged DNA binding protein 1B	damaged DNA binding protein 1B	damaged DNA binding///protein binding///nucleus///nucleus///nucleus///cytosol///cytosol///embryo development ending in seed dormancy///protein ubiquitination	protein-coding	827857	PO:0000013///PO:0000037///PO:0000230///PO:0008019///PO:0009005///PO:0009006///PO:0009009///PO:0009010///PO:0009025///PO:0009029///PO:0009030///PO:0009031///PO:0009032///PO:0009046///PO:0009047///PO:0009052///PO:0020030///PO:0020038///PO:0020100///PO:0020137///PO:0025022///PO:0000084///PO:0000293///PO:0000293	PO:0001054///PO:0001078///PO:0001081///PO:0001185///PO:0004507///PO:0007064///PO:0007095///PO:0007098///PO:0007103///PO:0007115///PO:0007123///PO:0007611///PO:0007616
AT4G12770	0.0339476	1.3834	AT4G12770	T20K18.120|T20K18_120	Chaperone DnaJ-domain superfamily protein	nucleus///cytoplasm///cytosol///cytosol///plasma membrane///cell plate///clathrin binding///vesicle///intracellular membrane-bounded organelle///negative regulation of endocytosis///negative regulation of endocytosis///negative regulation of growth///clathrin coat disassembly///clathrin-dependent endocytosis///clathrin-dependent endocytosis///negative regulation of clathrin-dependent endocytosis	protein-coding	826889	PO:0025195///PO:0025281///PO:0000293///PO:0000293	PO:0001017
AT3G61415	0.0899278	1.37956	SK21	ASK21|SKP1-like 21	SKP1-like 21	nucleus///nucleus///cytoplasm///protein ubiquitination///SCF ubiquitin ligase complex///SCF-dependent proteasomal ubiquitin-dependent protein catabolic process///cullin family protein binding	protein-coding	825314	PO:0009001///PO:0009005///PO:0009025///PO:0009047///PO:0009049///PO:0000293	PO:0007131
AT1G58470	0.0321743	1.37921	RBP1	ATRBP1|F9K23.11|F9K23_11|RNA-binding protein 1	RNA-binding protein 1	single-stranded RNA binding///mRNA binding///cytoplasm	protein-coding	842216	PO:0000025///PO:0000037///PO:0000013///PO:0000037///PO:0000230///PO:0008019///PO:0009005///PO:0009006///PO:0009009///PO:0009010///PO:0009025///PO:0009029///PO:0009030///PO:0009031///PO:0009032///PO:0009046///PO:0009047///PO:0009052///PO:0020030///PO:0020038///PO:0020100///PO:0025022///PO:0000293	PO:0007006///PO:0001054///PO:0001078///PO:0001081///PO:0001185///PO:0004507///PO:0007064///PO:0007098///PO:0007115///PO:0007123///PO:0007611///PO:0007616
AT2G40095	0.00245291	1.37807	AT2G40095		Alpha/beta hydrolase related protein	mitochondrion///biological_process	protein-coding	818598	PO:0000293
AT1G68740	0.00524014	1.37719	PHO1;H1	F24J5.2|F24J5_2	EXS (ERD1/XPR1/SYG1) family protein	inositol hexakisphosphate binding///cytoplasm///Golgi apparatus///plasma membrane///plasma membrane///phosphate ion transport///phosphate ion transport///phosphate ion transmembrane transporter activity///cellular response to phosphate starvation///cellular response to phosphate starvation	protein-coding	843205	PO:0000013///PO:0000037///PO:0000230///PO:0009005///PO:0009006///PO:0009009///PO:0009010///PO:0009025///PO:0009029///PO:0009030///PO:0009031///PO:0009032///PO:0009046///PO:0009047///PO:0009052///PO:0020030///PO:0020038///PO:0020100///PO:0020137///PO:0025022///PO:0025281///PO:0000039///PO:0003011///PO:0000084///PO:0000293	PO:0001054///PO:0001078///PO:0001081///PO:0001185///PO:0004507///PO:0007064///PO:0007095///PO:0007103///PO:0007115///PO:0007123///PO:0007611///PO:0007616
AT1G71865	0.020149	1.37043	AT1G71865		PyrD	molecular_function///biological_process	protein-coding	843517	PO:0000293
AT4G32170	0.112237	1.37014	CYP96A2	cytochrome P450|F10M6.190|cytochrome P450|family 96|polypeptide 2|polypeptide 2|subfamily A	cytochrome P450, family 96, subfamily A, polypeptide 2	iron ion binding///extracellular region///oxidoreductase activity, acting on paired donors, with incorporation or reduction of molecular oxygen///heme binding	protein-coding	829349	PO:0009009///PO:0009031///PO:0009032///PO:0009052///PO:0025022	PO:0001185///PO:0007611///PO:0007616
AT3G48380	0.0936084	1.36672	AT3G48380		Peptidase C78, ubiquitin fold modifier-specific peptidase 1/ 2	chloroplast	protein-coding	823996	PO:0000293
AT3G29390	0.0991738	1.36295	RIK	RS2-interacting KH protein	RS2-interacting KH protein	RNA binding///RNA binding///RNA binding///nucleus///nucleus///nucleus///nucleus///biological_process	protein-coding	822600	PO:0000013///PO:0000037///PO:0000230///PO:0009005///PO:0009006///PO:0009009///PO:0009010///PO:0009025///PO:0009029///PO:0009030///PO:0009031///PO:0009032///PO:0009046///PO:0009047///PO:0009052///PO:0020100///PO:0025022///PO:0025281///PO:0000084///PO:0025195///PO:0025281///PO:0000293	PO:0001078///PO:0001081///PO:0001185///PO:0004507///PO:0007103///PO:0007115///PO:0007123///PO:0007611///PO:0007616///PO:0001017
AT3G03320	0.0174532	1.3617	AT3G03320	T21P5.26|T21P5_26	RNA-binding ASCH domain protein	molecular_function///biological_process	protein-coding	821284	PO:0000013///PO:0000037///PO:0000230///PO:0008019///PO:0009005///PO:0009006///PO:0009009///PO:0009010///PO:0009025///PO:0009029///PO:0009030///PO:0009031///PO:0009032///PO:0009046///PO:0009047///PO:0009052///PO:0020030///PO:0020038///PO:0020100///PO:0020137///PO:0025022///PO:0025195///PO:0000293	PO:0001054///PO:0001078///PO:0001081///PO:0001185///PO:0004507///PO:0007064///PO:0007095///PO:0007098///PO:0007103///PO:0007115///PO:0007123///PO:0007611///PO:0007616
AT1G80440	0.00978686	1.36103	AT1G80440	KFB20|KISS ME DEADLY 1|KMD1|Kelch repeat F-box 20|T21F11.23|T21F11_23	Galactose oxidase/kelch repeat superfamily protein	molecular_function///cytoplasm///cytosol///SCF ubiquitin ligase complex///negative regulation of cytokinin-activated signaling pathway///regulation of phenylpropanoid metabolic process	protein-coding	844383	PO:0000013///PO:0000037///PO:0000230///PO:0008019///PO:0009005///PO:0009006///PO:0009009///PO:0009010///PO:0009025///PO:0009029///PO:0009030///PO:0009031///PO:0009032///PO:0009046///PO:0009047///PO:0009052///PO:0020030///PO:0020038///PO:0020100///PO:0020137///PO:0025022///PO:0025281///PO:0020003///PO:0000293	PO:0001054///PO:0001078///PO:0001081///PO:0001185///PO:0004507///PO:0007064///PO:0007095///PO:0007098///PO:0007103///PO:0007115///PO:0007123///PO:0007611///PO:0007616
AT2G34680	0.114769	1.35999	AIR9	AUXIN-INDUCED IN ROOT CULTURES 9|T29F13.11|T29F13_11	Outer arm dynein light chain 1 protein	protein binding///nucleus///plasma membrane///plasma membrane///plasmodesma///plasmodesma///phragmoplast///preprophase band///response to auxin///lateral root morphogenesis///cortical microtubule	protein-coding	818033	PO:0000013///PO:0000037///PO:0000230///PO:0008019///PO:0009005///PO:0009006///PO:0009009///PO:0009010///PO:0009025///PO:0009029///PO:0009030///PO:0009031///PO:0009032///PO:0009046///PO:0009047///PO:0009052///PO:0020030///PO:0020038///PO:0020100///PO:0020137///PO:0025022///PO:0025281///PO:0000293	PO:0001054///PO:0001078///PO:0001081///PO:0001185///PO:0004507///PO:0007064///PO:0007095///PO:0007098///PO:0007103///PO:0007115///PO:0007123///PO:0007611///PO:0007616
AT2G48020	0.0415346	1.35666	AT2G48020	T9J23.17|ZIF2|Zinc-Induced Facilitator 2	Major facilitator superfamily protein	plant-type vacuole///cytosol///zinc ion transport///plant-type vacuole membrane///carbohydrate transmembrane transporter activity///zinc efflux transmembrane transporter activity///sugar transmembrane transporter activity	protein-coding	819414	PO:0000013///PO:0000037///PO:0000230///PO:0008019///PO:0009005///PO:0009006///PO:0009009///PO:0009010///PO:0009025///PO:0009029///PO:0009030///PO:0009031///PO:0009032///PO:0009046///PO:0009047///PO:0009052///PO:0020030///PO:0020038///PO:0020100///PO:0020137///PO:0025022///PO:0025281///PO:0000084///PO:0025281///PO:0000293	PO:0001054///PO:0001078///PO:0001081///PO:0001185///PO:0004507///PO:0007064///PO:0007095///PO:0007098///PO:0007103///PO:0007115///PO:0007123///PO:0007611///PO:0007616///PO:0001017
AT1G76580	0.0596733	1.35361	AT1G76580	F14G6.18|F14G6_18	Squamosa promoter-binding protein-like (SBP domain) transcription factor family protein	transcription cis-regulatory region binding///DNA binding///DNA-binding transcription factor activity///nucleus///nucleus///regulation of transcription, DNA-templated	protein-coding	843991	PO:0000013///PO:0000037///PO:0000230///PO:0008019///PO:0009005///PO:0009006///PO:0009009///PO:0009010///PO:0009025///PO:0009029///PO:0009030///PO:0009031///PO:0009032///PO:0009046///PO:0009047///PO:0009052///PO:0020030///PO:0020038///PO:0020100///PO:0020137///PO:0025022///PO:0025281///PO:0000293	PO:0001054///PO:0001078///PO:0001081///PO:0001185///PO:0004507///PO:0007064///PO:0007095///PO:0007098///PO:0007103///PO:0007115///PO:0007123///PO:0007611///PO:0007616
AT2G33990	0.0621354	1.35334	iqd9	IQ-domain 9|T14G11.11|T14G11_11	IQ-domain 9	mitochondrion///biological_process	protein-coding	817960	PO:0000013///PO:0000037///PO:0000230///PO:0008019///PO:0009005///PO:0009006///PO:0009009///PO:0009010///PO:0009025///PO:0009029///PO:0009030///PO:0009031///PO:0009032///PO:0009046///PO:0009047///PO:0009052///PO:0020030///PO:0020038///PO:0020100///PO:0020137///PO:0025022///PO:0000084///PO:0000293	PO:0001054///PO:0001078///PO:0001081///PO:0001185///PO:0004507///PO:0007064///PO:0007095///PO:0007098///PO:0007103///PO:0007115///PO:0007123///PO:0007611///PO:0007616
AT3G57720	0.0790465	1.35302	AT3G57720		Protein kinase superfamily protein	phosphorylation	protein-coding	824941
AT5G07920	8.19686e-05	1.35176	DGK1	ATDGK1|DIACYLGLYCEROL KINASE 1|F13G24.120|F13G24_120|diacylglycerol kinase1	diacylglycerol kinase1	NAD+ kinase activity///diacylglycerol kinase activity///diacylglycerol kinase activity///calcium ion binding///cytoplasm///protein kinase C-activating G protein-coupled receptor signaling pathway///intracellular signal transduction	protein-coding	830686	PO:0000013///PO:0000037///PO:0000230///PO:0008019///PO:0009005///PO:0009006///PO:0009009///PO:0009010///PO:0009025///PO:0009029///PO:0009030///PO:0009031///PO:0009032///PO:0009046///PO:0009047///PO:0009052///PO:0020030///PO:0020038///PO:0020100///PO:0020137///PO:0025022///PO:0025281///PO:0000293///PO:0009005///PO:0009006///PO:0009025	PO:0001054///PO:0001078///PO:0001081///PO:0001185///PO:0004507///PO:0007064///PO:0007095///PO:0007098///PO:0007103///PO:0007115///PO:0007123///PO:0007611///PO:0007616

## Sheet: Decreased in Mutant (HighRH)
ID	P-Value	Fold Change	NCBI_Symbol	NCBI_Synonyms	NCBI_description	NCBI_GO_term	NCBI_type_of_gene	NCBI_GeneID	TAIR_po_anatomy	TAIR_po_temporal
AT2G01422	2.4236e-07	0.0349492	AT2G01422		ncRNA		ncRNA	10723131
AT4G02050	0.0887758	0.140919	STP7	T10M13.6|T10M13_6|sugar transporter protein 7	sugar transporter protein 7	plasma membrane///plasma membrane///endomembrane system///carbohydrate transmembrane transporter activity///L-arabinose transmembrane transport///arabinose transmembrane transporter activity///pollen tube	protein-coding	828154	PO:0000013///PO:0000037///PO:0000230///PO:0008019///PO:0009005///PO:0009006///PO:0009009///PO:0009010///PO:0009025///PO:0009029///PO:0009030///PO:0009031///PO:0009032///PO:0009046///PO:0009047///PO:0009052///PO:0020030///PO:0020038///PO:0020100///PO:0020137///PO:0025022///PO:0025281///PO:0000293	PO:0001054///PO:0001078///PO:0001081///PO:0001185///PO:0004507///PO:0007064///PO:0007095///PO:0007098///PO:0007103///PO:0007115///PO:0007123///PO:0007611///PO:0007616
AT5G37300	0.0386879	0.158759	WSD1	MNJ8.9|MNJ8_9	O-acyltransferase (WSD1-like) family protein	diacylglycerol O-acyltransferase activity///diacylglycerol O-acyltransferase activity///diacylglycerol O-acyltransferase activity///long-chain fatty acid-CoA ligase activity///nucleus///mitochondrion///endoplasmic reticulum///plasma membrane///response to water deprivation///response to water deprivation///response to salt stress///response to abscisic acid///wax biosynthetic process///wax biosyn…	protein-coding	833704	PO:0000013///PO:0000037///PO:0000230///PO:0008019///PO:0009006///PO:0009009///PO:0009010///PO:0009025///PO:0009029///PO:0009030///PO:0009031///PO:0009032///PO:0009046///PO:0009047///PO:0009052///PO:0020038///PO:0025022///PO:0025281///PO:0009025///PO:0009046///PO:0009047	PO:0001054///PO:0001078///PO:0001081///PO:0001185///PO:0004507///PO:0007115///PO:0007611///PO:0007616
AT2G05695	1.77413e-11	0.192855	AT2G05695		ncRNA		ncRNA	28717671
AT1G48320	0.00992702	0.453477	DHNAT1	DHNA-CoA thioesterase 1|F11A17.13|F11A17_13	Thioesterase superfamily protein	peroxisome///peroxisome///cytosol///chloroplast///phylloquinone biosynthetic process///phylloquinone biosynthetic process///phylloquinone biosynthetic process///protein homotetramerization///1,4-dihydroxy-2-naphthoyl-CoA thioesterase activity	protein-coding	841252	PO:0000013///PO:0000037///PO:0000230///PO:0008019///PO:0009005///PO:0009006///PO:0009009///PO:0009010///PO:0009025///PO:0009029///PO:0009030///PO:0009031///PO:0009032///PO:0009046///PO:0009047///PO:0009052///PO:0020030///PO:0020038///PO:0020100///PO:0020137///PO:0025022///PO:0025281///PO:0025195///PO:0025281///PO:0000293	PO:0001054///PO:0001078///PO:0001081///PO:0001185///PO:0004507///PO:0007064///PO:0007095///PO:0007098///PO:0007103///PO:0007115///PO:0007123///PO:0007611///PO:0007616///PO:0001016///PO:0001017
AT3G02030	0.0211728	0.458548	AT3G02030	F1C9.19|F1C9_19	transferase	cellular_component///biological_process///acyltransferase activity, transferring groups other than amino-acyl groups	protein-coding	821242	PO:0000293
AT4G37430	0.00660142	0.461712	CYP91A2	cytochrome P450|CYP81F1|CYTOCHROME P450 MONOOXYGENASE 81F1|CYTOCHROME P450 MONOOXYGENASE 91A2|F6G17.80|F6G17_80|cytochrome P450|family 91|polypeptide 2|polypeptide 2|subfamily A	cytochrome P450, family 91, subfamily A, polypeptide 2	monooxygenase activity///iron ion binding///mitochondrion///endoplasmic reticulum///membrane///oxidoreductase activity, acting on paired donors, with incorporation or reduction of molecular oxygen, NAD(P)H as one donor, and incorporation of one atom of oxygen///heme binding///indole glucosinolate metabolic process	protein-coding	829897	PO:0000037///PO:0000230///PO:0009005///PO:0009009///PO:0009010///PO:0009029///PO:0009030///PO:0009031///PO:0009032///PO:0009046///PO:0009047///PO:0009052///PO:0020100///PO:0025022///PO:0025281///PO:0000293	PO:0001078///PO:0001081///PO:0001185///PO:0004507///PO:0007611///PO:0007616
AT5G53390	0.00304983	0.470385	FOP1	FOLDED PETAL 1|K19E1.19|K19E1_19|NTHASE/DIACYLGLYCEROL ACYLTRANSFERASE 11|WSD11	O-acyltransferase (WSD1-like) family protein	diacylglycerol O-acyltransferase activity///nucleus///plasma membrane///plasma membrane///triglyceride biosynthetic process///triglyceride biosynthetic process///long-chain-alcohol O-fatty-acyltransferase activity///petal development///petal morphogenesis///arachidoyl-CoA:1-dodecanol O-acyltransferase activity	protein-coding	835420	PO:0025008
AT3G06830	0.0150424	0.476813	AT3G06830		Plant invertase/pectin methylesterase inhibitor superfamily	pectinesterase activity///cell wall modification///pectin catabolic process///pectinesterase inhibitor activity///pollen tube	protein-coding	819867	PO:0009009///PO:0009029///PO:0009030///PO:0009031///PO:0009032///PO:0009046///PO:0009047///PO:0009052///PO:0025022///PO:0025281///PO:0009046///PO:0025281///PO:0025195///PO:0025281	PO:0001185///PO:0007611///PO:0007616///PO:0001016///PO:0001017
AT3G57950	0.0643444	0.478206	AT3G57950		cotton fiber protein	molecular_function///biological_process///chloroplast	protein-coding	824964	PO:0009005///PO:0009009///PO:0009029///PO:0009031///PO:0009046///PO:0009047///PO:0020100///PO:0025022///PO:0025281	PO:0001185///PO:0007611///PO:0007616
AT2G24320	0.0523332	0.489016	AT2G24320	T28I24.5|T28I24_5	alpha/beta-Hydrolases superfamily protein	extracellular region	protein-coding	816968	PO:0009005///PO:0009030///PO:0009031///PO:0009032///PO:0009046///PO:0025022///PO:0025281///PO:0000084///PO:0025195///PO:0025281	PO:0007611///PO:0007616///PO:0001016///PO:0001017
AT5G41860	0.00695647	0.49225	AT5G41860	K16L22.15|K16L22_15	transmembrane protein	molecular_function///biological_process	protein-coding	834191	PO:0009046///PO:0025195///PO:0025281///PO:0000293	PO:0007616///PO:0001016///PO:0001017
AT2G01690	0.0315676	0.495904	AT2G01690	T8O11.14|T8O11_14	ARM repeat superfamily protein	plant-type vacuole///cytoplasm///mitochondrion///cytosol///phosphatidylinositol biosynthetic process///vacuole organization///pollen development///PAS complex	protein-coding	814698	PO:0000013///PO:0000037///PO:0000230///PO:0008019///PO:0009005///PO:0009006///PO:0009009///PO:0009010///PO:0009025///PO:0009029///PO:0009030///PO:0009031///PO:0009032///PO:0009046///PO:0009047///PO:0009052///PO:0020030///PO:0020038///PO:0020100///PO:0020137///PO:0025022///PO:0025281///PO:0000084///PO:0000293///PO:0000293	PO:0001054///PO:0001078///PO:0001081///PO:0001185///PO:0004507///PO:0007064///PO:0007095///PO:0007098///PO:0007103///PO:0007115///PO:0007123///PO:0007611///PO:0007616
AT3G30720	0.0448625	0.501665	QQS	QUA-QUINE STARCH	qua-quine starch	protein binding///nucleus///mitochondrion///cytosol///cytosol///starch biosynthetic process///innate immune response///positive regulation of protein metabolic process///negative regulation of starch metabolic process	protein-coding	822807	PO:0000013///PO:0000037///PO:0000230///PO:0008019///PO:0009005///PO:0009006///PO:0009009///PO:0009010///PO:0009025///PO:0009029///PO:0009030///PO:0009031///PO:0009032///PO:0009046///PO:0009047///PO:0009052///PO:0020030///PO:0020038///PO:0020100///PO:0020137///PO:0025022///PO:0025281///PO:0025195///PO:0025281///PO:0000025///PO:0005020///PO:0005660///PO:0006504///PO:0009001///PO:0009005///PO:000903…	PO:0001054///PO:0001078///PO:0001081///PO:0001185///PO:0004507///PO:0007064///PO:0007095///PO:0007098///PO:0007103///PO:0007115///PO:0007123///PO:0007611///PO:0007616///PO:0001016///PO:0001017
AT4G04223	0.0116893	0.506097	AT4G04223		ncRNA	molecular_function///cellular_component///biological_process	ncRNA	5008122	PO:0000293
AT5G34885	0.0926115	0.528975	AT5G34885		inhibitor/lipid-transfer protein/seed storage 2S albumin superfamily protein (DUF784)	biological_process///chloroplast	protein-coding	833427
AT4G35610	0.0258034	0.55614	AT4G35610	F8D20.120|F8D20_120	zinc finger (C2H2 type) family protein	DNA-binding transcription factor activity///mRNA binding///protein binding///nucleus///nucleus///regulation of transcription, DNA-templated///response to ethylene///negative regulation of transcription, DNA-templated	protein-coding	829713
AT1G64760	0.0374887	0.557578	AT1G64760	F13O11.7|F13O11_7	O-Glycosyl hydrolases family 17 protein	extracellular region///nucleus///plasma membrane///carbohydrate metabolic process///plasmodesma///plant-type cell wall organization///anchored component of membrane///glucan endo-1,3-beta-D-glucosidase activity///anchored component of plasma membrane///anchored component of plasma membrane///apoplast///glucan endo-1,3-beta-glucanase activity, C-3 substituted reducing group	protein-coding	842784	PO:0000293///PO:0000293
AT1G56423	0.0110771	0.567729	AT1G56423		hypothetical protein	molecular_function///nucleus///endoplasmic reticulum///biological_process///chloroplast	protein-coding	6240792	PO:0000293
AT5G23035	0.0143866	0.572535	AT5G23035		Putative membrane lipoprotein	extracellular region	protein-coding	3770692
AT2G02720	0.0684602	0.575542	AT2G02720	T20F6.14|T20F6_14	Pectate lyase family protein	extracellular region///lyase activity///pectate lyase activity///pectin catabolic process	protein-coding	814801	PO:0009009///PO:0009029///PO:0009030///PO:0009031///PO:0009032///PO:0009046///PO:0025022///PO:0025281///PO:0025195///PO:0025281///PO:0000293	PO:0001185///PO:0007611///PO:0007616///PO:0001016///PO:0001017
AT4G12430	0.0601816	0.577587	TPPF	T1P17.20|T1P17_20|trehalose-6-phosphate phosphatase F	Haloacid dehalogenase-like hydrolase (HAD) superfamily protein	trehalose-phosphatase activity///cytoplasm///trehalose biosynthetic process///trehalose biosynthetic process	protein-coding	826855	PO:0000084///PO:0025195///PO:0025281///PO:0000293	PO:0001016///PO:0001017
AT5G23700	0.0130213	0.577795	AT5G23700	MQM1.3|MQM1_3	coiled-coil protein	cytokinesis by cell plate formation///molecular_function///Golgi apparatus	protein-coding	832435
AT1G30820	0.0192649	0.581048	AT1G30820	T17H7.12|T17H7_12	CTP synthase family protein	CTP synthase activity///cytosol///CTP biosynthetic process///pyrimidine nucleobase biosynthetic process///identical protein binding///'de novo' CTP biosynthetic process	protein-coding	839964	PO:0000013///PO:0000037///PO:0000230///PO:0008019///PO:0009005///PO:0009006///PO:0009009///PO:0009010///PO:0009025///PO:0009029///PO:0009030///PO:0009031///PO:0009032///PO:0009046///PO:0009047///PO:0009052///PO:0020038///PO:0020100///PO:0020137///PO:0025022///PO:0000084///PO:0000293	PO:0001054///PO:0001078///PO:0001081///PO:0001185///PO:0004507///PO:0007064///PO:0007095///PO:0007098///PO:0007103///PO:0007115///PO:0007123///PO:0007611///PO:0007616
AT5G54090	0.0624488	0.582859	AT5G54090	MJP23.7|MJP23_7	DNA mismatch repair protein MutS, type 2	endonuclease activity///nucleus///mismatch repair///ATP-dependent activity, acting on DNA///mismatched DNA binding///mismatch repair complex///negative regulation of DNA recombination	protein-coding	835495	PO:0000013///PO:0000037///PO:0000230///PO:0008019///PO:0009005///PO:0009006///PO:0009009///PO:0009010///PO:0009025///PO:0009029///PO:0009030///PO:0009031///PO:0009032///PO:0009046///PO:0009047///PO:0009052///PO:0020030///PO:0020038///PO:0020100///PO:0020137///PO:0025022///PO:0025281///PO:0025281///PO:0000293	PO:0001054///PO:0001078///PO:0001081///PO:0001185///PO:0004507///PO:0007064///PO:0007095///PO:0007098///PO:0007103///PO:0007115///PO:0007123///PO:0007611///PO:0007616///PO:0001016///PO:0001017
AT3G18250	0.0823693	0.583257	AT3G18250		Putative membrane lipoprotein	molecular_function///endoplasmic reticulum///biological_process	protein-coding	821353	PO:0009025///PO:0009029///PO:0009030///PO:0009031///PO:0009046///PO:0009047///PO:0020030///PO:0025281///PO:0000293	PO:0007098///PO:0007115///PO:0007123///PO:0007611///PO:0007616
AT2G22850	0.0376804	0.583454	bZIP6	AtbZIP6|T20K9.6|T20K9_6|basic leucine-zipper 6	basic leucine-zipper 6	transcription cis-regulatory region binding///transcription cis-regulatory region binding///DNA-binding transcription factor activity///DNA-binding transcription factor activity///protein binding///nucleus///nucleus///nucleus///positive regulation of transcription, DNA-templated	protein-coding	816816	PO:0000013///PO:0000037///PO:0000230///PO:0009005///PO:0009009///PO:0009010///PO:0009025///PO:0009029///PO:0009030///PO:0009031///PO:0009032///PO:0009046///PO:0009047///PO:0009052///PO:0020030///PO:0020038///PO:0020100///PO:0020137///PO:0025022///PO:0025281///PO:0003015///PO:0006203///PO:0020124///PO:0025257///PO:0000293	PO:0001054///PO:0001078///PO:0001081///PO:0001185///PO:0004507///PO:0007095///PO:0007098///PO:0007103///PO:0007115///PO:0007123///PO:0007611///PO:0007616
AT5G02270	0.0307998	0.58715	ABCI20	ARABIDOPSIS THALIANA NON-INTRINSIC ABC PROTEIN 9|ATNAP9|ATP-binding cassette I20|NAP9|T1E22.30|T1E22_30|non-intrinsic ABC protein 9	non-intrinsic ABC protein 9	cytosol///transmembrane transporter activity	protein-coding	831709	PO:0000013///PO:0000037///PO:0000230///PO:0008019///PO:0009005///PO:0009006///PO:0009009///PO:0009010///PO:0009025///PO:0009029///PO:0009030///PO:0009031///PO:0009032///PO:0009046///PO:0009047///PO:0009052///PO:0020030///PO:0020038///PO:0020100///PO:0020137///PO:0025022///PO:0025281///PO:0000084///PO:0025195///PO:0025281///PO:0000293	PO:0001054///PO:0001078///PO:0001081///PO:0001185///PO:0004507///PO:0007064///PO:0007095///PO:0007098///PO:0007103///PO:0007115///PO:0007123///PO:0007611///PO:0007616///PO:0001016///PO:0001017
AT1G30825	0.0155425	0.595259	DIS2	ACTIN-RELATED PROTEIN C2A|ARPC2A|DISTORTED TRICHOMES 2	Arp2/3 complex, 34 kD subunit p34-Arc	structural constituent of cytoskeleton///protein binding///Arp2/3 protein complex///Arp2/3 protein complex///Arp2/3 protein complex///actin filament organization///trichome morphogenesis///actin filament polymerization///Arp2/3 complex-mediated actin nucleation///actin filament binding	protein-coding	839965	PO:0000013///PO:0000037///PO:0000230///PO:0008019///PO:0009005///PO:0009006///PO:0009009///PO:0009010///PO:0009025///PO:0009029///PO:0009030///PO:0009031///PO:0009032///PO:0009046///PO:0009047///PO:0009052///PO:0020030///PO:0020038///PO:0020100///PO:0020137///PO:0025022///PO:0000293	PO:0001054///PO:0001078///PO:0001081///PO:0001185///PO:0004507///PO:0007064///PO:0007095///PO:0007098///PO:0007103///PO:0007115///PO:0007123///PO:0007611///PO:0007616
AT1G75960	0.00987431	0.596103	AT1G75960	T4O12.18|T4O12_18	AMP-dependent synthetase and ligase family protein	chloroplast	protein-coding	843929	PO:0000013///PO:0000037///PO:0008019///PO:0009006///PO:0009009///PO:0009025///PO:0009029///PO:0009030///PO:0009031///PO:0009032///PO:0009046///PO:0009052///PO:0020030///PO:0020038///PO:0020137///PO:0025022///PO:0025281///PO:0000084///PO:0000293	PO:0001054///PO:0001185///PO:0007064///PO:0007095///PO:0007098///PO:0007103///PO:0007115///PO:0007123///PO:0007611///PO:0007616
AT3G15950	0.0785923	0.59941	NAI2		DNA topoisomerase-like protein	protein binding///nucleus///peroxisome///plasmodesma///chloroplast///ER body///ER body organization///secretory vesicle	protein-coding	820839	PO:0000013///PO:0000037///PO:0008019///PO:0009005///PO:0009006///PO:0009009///PO:0009010///PO:0009025///PO:0009046///PO:0020030///PO:0020038///PO:0020100///PO:0020137///PO:0025022///PO:0025281///PO:0009005///PO:0009025///PO:0000293	PO:0001078///PO:0001081///PO:0004507///PO:0007095///PO:0007115///PO:0007123///PO:0007611
AT5G07010	0.0205245	0.600803	ST2A	ARABIDOPSIS THALIANA SULFOTRANSFERASE 2A|ATST2A|MOJ9.18|MOJ9_18|sulfotransferase 2A	sulfotransferase 2A	cytoplasm///sulfotransferase activity///chloroplast///jasmonic acid metabolic process///response to jasmonic acid///sulfation///hydroxyjasmonate sulfotransferase activity///12-hydroxyjasmonate sulfotransferase activity///11-hydroxyjasmonate sulfotransferase activity	protein-coding	830592	PO:0000013///PO:0009005///PO:0009025///PO:0009029///PO:0009030///PO:0009031///PO:0009032///PO:0009046///PO:0009047///PO:0020100///PO:0025022///PO:0025281///PO:0000293	PO:0001054///PO:0007115///PO:0007123///PO:0007611///PO:0007616
AT5G48600	0.0201276	0.605738	SMC3	ARABIDOPSIS THALIANA CHROMOSOME ASSOCIATED PROTEIN-C|ARABIDOPSIS THALIANA STRUCTURAL MAINTENANCE OF CHROMOSOME 4|ATCAP-C|ATSMC3|ATSMC4|K15N18.7|K15N18_7|STRUCTURAL MAINTENANCE OF CHROMOSOMES 3|structural maintenance of chromosome 3	structural maintenance of chromosome 3	mitotic sister chromatid segregation///ATP binding///nucleus///chromosome///mitotic chromosome condensation///embryo development ending in seed dormancy///chromosome organization	protein-coding	834917	PO:0000013///PO:0000037///PO:0000230///PO:0008019///PO:0009005///PO:0009006///PO:0009009///PO:0009010///PO:0009025///PO:0009029///PO:0009030///PO:0009031///PO:0009032///PO:0009046///PO:0009047///PO:0009052///PO:0020030///PO:0020038///PO:0020100///PO:0020137///PO:0025022///PO:0025281///PO:0000084///PO:0000293	PO:0001054///PO:0001078///PO:0001081///PO:0001185///PO:0004507///PO:0007064///PO:0007095///PO:0007098///PO:0007103///PO:0007115///PO:0007123///PO:0007611///PO:0007616
AT3G51390	0.0627045	0.617384	AT3G51390	AtPAT10|PAT10|PROTEIN S-ACYL TRANSFERASE 10	DHHC-type zinc finger family protein	plant-type vacuole///endoplasmic reticulum///Golgi apparatus///protein targeting to membrane///response to salt stress///plant-type vacuole membrane///peptidyl-L-cysteine S-palmitoylation///protein-cysteine S-palmitoyltransferase activity///protein-cysteine S-palmitoyltransferase activity///plant organ development	protein-coding	824302	PO:0000013///PO:0000037///PO:0000230///PO:0008019///PO:0009005///PO:0009006///PO:0009009///PO:0009010///PO:0009025///PO:0009029///PO:0009030///PO:0009031///PO:0009032///PO:0009046///PO:0009047///PO:0009052///PO:0020030///PO:0020038///PO:0020100///PO:0020137///PO:0025022///PO:0025281///PO:0000084///PO:0025195///PO:0025281///PO:0000293	PO:0001054///PO:0001078///PO:0001081///PO:0001185///PO:0004507///PO:0007064///PO:0007095///PO:0007098///PO:0007103///PO:0007115///PO:0007123///PO:0007611///PO:0007616///PO:0001016///PO:0001017
AT4G13590	0.0463477	0.618132	AT4G13590	T6G15.140|T6G15_140	Uncharacterized protein family (UPF0016)	manganese ion transmembrane transporter activity///manganese ion transmembrane transporter activity///Golgi apparatus///chloroplast///chloroplast///chloroplast///chloroplast inner membrane///chloroplast envelope///chloroplast envelope///chloroplast envelope///calcium ion transmembrane transporter activity///calcium ion transmembrane transporter activity///calcium-mediated signaling///Golgi calciu…	protein-coding	826992	PO:0000293
AT1G25550	0.0157618	0.618443	AT1G25550		myb-like transcription factor family protein	DNA binding///DNA binding///DNA-binding transcription factor activity///DNA-binding transcription factor activity///DNA-binding transcription factor activity///protein binding///nucleus///mitochondrion///regulation of transcription, DNA-templated///regulation of transcription, DNA-templated///cellular response to phosphate starvation///cellular response to hypoxia	protein-coding	839142	PO:0000013///PO:0000037///PO:0000230///PO:0008019///PO:0009005///PO:0009006///PO:0009009///PO:0009010///PO:0009025///PO:0009029///PO:0009030///PO:0009031///PO:0009032///PO:0009046///PO:0009047///PO:0009052///PO:0020030///PO:0020038///PO:0020100///PO:0020137///PO:0025022///PO:0025281///PO:0000084///PO:0000293	PO:0001054///PO:0001078///PO:0001081///PO:0001185///PO:0004507///PO:0007064///PO:0007095///PO:0007098///PO:0007103///PO:0007115///PO:0007123///PO:0007611///PO:0007616
AT3G55870	0.0182134	0.618856	AT3G55870		ADC synthase superfamily protein	tryptophan biosynthetic process///anthranilate synthase activity///biosynthetic process///chloroplast	protein-coding	824753	PO:0009030///PO:0009031///PO:0009046///PO:0025281	PO:0007611///PO:0007616
AT2G39440	0.0844117	0.619355	AT2G39440	F12L6.10|F12L6_10	ribonuclease H2 subunit C-like protein	molecular_function///nucleus///RNA catabolic process///ribonuclease H2 complex	protein-coding	818529	PO:0000084///PO:0025195///PO:0000293
AT1G13890	0.0822544	0.620435	SNAP30	ATSNAP30|F16A14.10|F16A14_10|soluble N-ethylmaleimide-sensitive factor adaptor protein 30	soluble N-ethylmaleimide-sensitive factor adaptor protein 30	SNAP receptor activity///nucleus///plasma membrane///vesicle-mediated transport///SNARE complex///membrane fusion	protein-coding	837948	PO:0009031///PO:0009032///PO:0009046///PO:0025022///PO:0025281///PO:0000084///PO:0025195///PO:0025281	PO:0007611///PO:0007616///PO:0001016///PO:0001017
AT4G29850	0.0219727	0.622281	AT4G29850	F27B13.90|F27B13_90	transmembrane protein (DUF872)	molecular_function///biological_process///endomembrane system	protein-coding	829107	PO:0000293
AT1G78090	0.0735905	0.622909	TPPB	ATTPPB|Arabidopsis thaliana trehalose-6-phosphate phosphatase B|T11I11.2|T11I11_2|TREHALOSE-6-PHOSPHATE PHOSPHATASE|trehalose-6-phosphate phosphatase|trehalose-6-phosphate phosphatase B	trehalose-6-phosphate phosphatase	trehalose-phosphatase activity///trehalose-phosphatase activity///trehalose-phosphatase activity///nucleus///trehalose biosynthetic process///trehalose biosynthetic process///trehalose biosynthetic process	protein-coding	844144	PO:0000230///PO:0009005///PO:0009009///PO:0009031///PO:0009032///PO:0009046///PO:0009052///PO:0025022///PO:0025281///PO:0009046	PO:0001185///PO:0007611///PO:0007616///PO:0007131
AT1G14755	0.0461922	0.624506	AT1G14755		S locus-related glycoprotein 1 (SLR1) binding pollen coat protein family	extracellular region	protein-coding	3766729
AT3G13275	0.0752505	0.625767	AT3G13275		transmembrane protein	molecular_function///extracellular region///biological_process	protein-coding	820527	PO:0000293
AT3G28740	0.0639898	0.626668	CYP81D11	cytochrome P450|family 81|polypeptide 11|subfamily D	Cytochrome P450 superfamily protein	defense response to insect///iron ion binding///chloroplast///membrane///oxidoreductase activity, acting on paired donors, with incorporation or reduction of molecular oxygen, NAD(P)H as one donor, and incorporation of one atom of oxygen///heme binding	protein-coding	822506	PO:0009005///PO:0009009///PO:0009029///PO:0009030///PO:0009031///PO:0009032///PO:0009046///PO:0009047///PO:0025022///PO:0025281///PO:0000293	PO:0001185///PO:0007611///PO:0007616
AT5G51770	0.0422179	0.627492	AT5G51770	MIO24.10|MIO24_10	Protein kinase superfamily protein	protein phosphorylation///chloroplast///phosphorylation	protein-coding	835251	PO:0000013///PO:0000037///PO:0000230///PO:0008019///PO:0009005///PO:0009006///PO:0009009///PO:0009010///PO:0009025///PO:0009029///PO:0009030///PO:0009031///PO:0009032///PO:0009046///PO:0009047///PO:0009052///PO:0020030///PO:0020038///PO:0020100///PO:0020137///PO:0025022///PO:0000293	PO:0001054///PO:0001078///PO:0001081///PO:0001185///PO:0004507///PO:0007064///PO:0007095///PO:0007098///PO:0007103///PO:0007115///PO:0007123///PO:0007611///PO:0007616
AT5G10660	0.0255169	0.629528	AT5G10660	MAJ23.20|MAJ23_20	calmodulin-binding protein-like protein	molecular_function///nucleus///biological_process	protein-coding	830930	PO:0000037///PO:0009031///PO:0009032///PO:0009046///PO:0025022///PO:0025281///PO:0025195///PO:0025281	PO:0007611///PO:0007616///PO:0001016///PO:0001017
AT3G42880	0.0660423	0.631243	PRK3	pollen receptor like kinase 3	Leucine-rich repeat protein kinase family protein	protein serine/threonine kinase activity///protein binding///extracellular region///protein phosphorylation///plasmodesma///kinase activity///regulation of pollen tube growth///protein serine kinase activity	protein-coding	823335	PO:0009046///PO:0025281///PO:0025195///PO:0025281	PO:0007616///PO:0001016///PO:0001017
AT1G16960	0.00580156	0.632793	AT1G16960	F17F16.18	Ubiquitin domain-containing protein	cytoplasm	protein-coding	838267	PO:0000293
AT3G13660	0.0393128	0.635608	AT3G13660		Disease resistance-responsive (dirigent-like protein) family protein		protein-coding	820570	PO:0000037///PO:0009009///PO:0009010///PO:0009031///PO:0009046///PO:0025281///PO:0025195///PO:0025281	PO:0001078///PO:0004507///PO:0007616///PO:0001016///PO:0001017
AT5G15960	0.024643	0.637345	KIN1	F1N13.100|F1N13_100	stress-responsive protein (KIN1) / stress-induced protein (KIN1)	molecular_function///cytosol///response to osmotic stress///response to osmotic stress///response to cold///response to water deprivation///cold acclimation///response to abscisic acid///red or far-red light signaling pathway	protein-coding	831453	PO:0000293
AT3G61150	0.0147377	0.63993	HDG1	HD-GL2-1|HOMEODOMAIN-GLABRA2 1|homeodomain GLABROUS 1	homeodomain GLABROUS 1	transcription cis-regulatory region binding///DNA-binding transcription factor activity, RNA polymerase II-specific///DNA-binding transcription factor activity///nucleus///lipid binding///maintenance of floral organ identity	protein-coding	825287	PO:0000013///PO:0000037///PO:0000230///PO:0008019///PO:0009006///PO:0009009///PO:0009010///PO:0009025///PO:0009029///PO:0009030///PO:0009031///PO:0009032///PO:0009046///PO:0009047///PO:0009052///PO:0020030///PO:0020038///PO:0020100///PO:0020137///PO:0025022///PO:0025281///PO:0000282///PO:0009001///PO:0009005///PO:0009005///PO:0009010///PO:0009025///PO:0009046///PO:0009047///PO:0009067///PO:000008…	PO:0001054///PO:0001078///PO:0001081///PO:0001185///PO:0004507///PO:0007064///PO:0007095///PO:0007098///PO:0007103///PO:0007115///PO:0007123///PO:0007611///PO:0007616///PO:0007131
AT4G33130	0.0219611	0.642236	AT4G33130	F4I10.60|F4I10_60	rho GTPase-activating protein	molecular_function///nucleus///mitochondrion///biological_process	protein-coding	829450	PO:0000037///PO:0009005///PO:0009009///PO:0009010///PO:0009031///PO:0009032///PO:0009046///PO:0009052///PO:0025022	PO:0001078///PO:0001081///PO:0001185///PO:0004507///PO:0007611///PO:0007616
AT2G47330	0.0333768	0.642274	AT2G47330	T8I13.17	P-loop containing nucleoside triphosphate hydrolases superfamily protein	RNA helicase activity///nucleus///nucleus	protein-coding	819346	PO:0000013///PO:0000037///PO:0000230///PO:0008019///PO:0009005///PO:0009006///PO:0009009///PO:0009010///PO:0009025///PO:0009029///PO:0009030///PO:0009031///PO:0009032///PO:0009046///PO:0009047///PO:0009052///PO:0020030///PO:0020038///PO:0020100///PO:0020137///PO:0025022///PO:0025281///PO:0025195///PO:0025281///PO:0000293	PO:0001054///PO:0001078///PO:0001081///PO:0001185///PO:0004507///PO:0007064///PO:0007095///PO:0007098///PO:0007103///PO:0007115///PO:0007123///PO:0007611///PO:0007616///PO:0001016///PO:0001017
AT4G24240	0.0628422	0.642924	WRKY7	ATWRKY7|T22A6.70|T22A6_70|WRKY DNA-binding protein 7	WRKY DNA-binding protein 7	transcription cis-regulatory region binding///DNA-binding transcription factor activity///DNA-binding transcription factor activity///protein binding///calmodulin binding///calmodulin binding///nucleus///nucleus///regulation of transcription, DNA-templated///sequence-specific DNA binding	protein-coding	828525	PO:0000013///PO:0000037///PO:0000230///PO:0008019///PO:0009005///PO:0009006///PO:0009009///PO:0009010///PO:0009025///PO:0009029///PO:0009030///PO:0009031///PO:0009032///PO:0009046///PO:0009047///PO:0009052///PO:0020030///PO:0020038///PO:0020100///PO:0020137///PO:0025022///PO:0000293	PO:0001054///PO:0001078///PO:0001081///PO:0001185///PO:0004507///PO:0007064///PO:0007095///PO:0007098///PO:0007103///PO:0007115///PO:0007123///PO:0007611///PO:0007616
AT5G27980	0.0865506	0.643231	AT5G27980	F15F15.50|F15F15_50	Seed maturation protein	molecular_function///nucleus///cytoplasm///cytosol	protein-coding	832868	PO:0009031///PO:0009032///PO:0009046///PO:0025022///PO:0025281///PO:0025195///PO:0025281	PO:0007611///PO:0007616///PO:0001016///PO:0001017
AT1G64740	0.081733	0.643356	TUA1	F13O11.5|F13O11_5|alpha-1 tubulin	alpha-1 tubulin	microtubule cytoskeleton organization///mitotic cell cycle///GTPase activity///structural constituent of cytoskeleton///structural constituent of cytoskeleton///GTP binding///nucleus///nucleus///cytoplasm///microtubule///plasma membrane///microtubule-based process///microtubule cytoskeleton	protein-coding	842782	PO:0025281///PO:0000013///PO:0000037///PO:0000230///PO:0008019///PO:0009005///PO:0009006///PO:0009009///PO:0009010///PO:0009025///PO:0009029///PO:0009030///PO:0009031///PO:0009032///PO:0009046///PO:0009047///PO:0009052///PO:0020030///PO:0020038///PO:0020100///PO:0020137///PO:0025022///PO:0025281///PO:0025195///PO:0025281///PO:0000293	PO:0001054///PO:0001078///PO:0001081///PO:0001185///PO:0004507///PO:0007064///PO:0007095///PO:0007098///PO:0007103///PO:0007115///PO:0007123///PO:0007611///PO:0007616///PO:0001016///PO:0001017
AT3G13150	0.0127362	0.643525	AT3G13150		Tetratricopeptide repeat (TPR)-like superfamily protein	mRNA binding///biological_process	protein-coding	820503	PO:0000013///PO:0000037///PO:0008019///PO:0009005///PO:0009006///PO:0009009///PO:0009010///PO:0009025///PO:0009029///PO:0009030///PO:0009031///PO:0009032///PO:0009046///PO:0009047///PO:0009052///PO:0020038///PO:0020100///PO:0025022///PO:0000293	PO:0001054///PO:0001078///PO:0001081///PO:0001185///PO:0004507///PO:0007098///PO:0007115///PO:0007611///PO:0007616
AT4G37560	0.0356241	0.645448	AT4G37560	F19F18.50|F19F18_50	Acetamidase/Formamidase family protein	cytosol///hydrolase activity, acting on carbon-nitrogen (but not peptide) bonds, in linear amides	protein-coding	829911	PO:0000013///PO:0000037///PO:0000230///PO:0008019///PO:0009006///PO:0009009///PO:0009010///PO:0009025///PO:0009029///PO:0009030///PO:0009031///PO:0009032///PO:0009046///PO:0009047///PO:0009052///PO:0020030///PO:0020038///PO:0020100///PO:0020137///PO:0025022///PO:0025281///PO:0000084///PO:0000293	PO:0001054///PO:0001078///PO:0001081///PO:0001185///PO:0004507///PO:0007064///PO:0007095///PO:0007098///PO:0007103///PO:0007115///PO:0007123///PO:0007611///PO:0007616
AT3G46180	0.0853059	0.650003	UTR5	ATUTR5|UDP-GALACTOSE TRANSPORTER 5|UDP-galactose transporter 5	UDP-galactose transporter 5	galactose transmembrane transporter activity///plasma membrane///transmembrane transporter activity///integral component of Golgi membrane///integral component of endoplasmic reticulum membrane///3'-phosphoadenosine 5'-phosphosulfate transmembrane transporter activity///transmembrane transport	protein-coding	823761	PO:0000013///PO:0000037///PO:0000230///PO:0008019///PO:0009005///PO:0009006///PO:0009009///PO:0009010///PO:0009025///PO:0009029///PO:0009030///PO:0009031///PO:0009032///PO:0009046///PO:0009047///PO:0009052///PO:0020030///PO:0020038///PO:0020100///PO:0020137///PO:0025022///PO:0025281///PO:0025281///PO:0000293	PO:0001054///PO:0001078///PO:0001081///PO:0001185///PO:0004507///PO:0007064///PO:0007095///PO:0007098///PO:0007103///PO:0007115///PO:0007123///PO:0007611///PO:0007616///PO:0001016
AT1G29520	0.00162431	0.650721	AT1G29520	F15D2.10|F15D2_10	AWPM-19-like family protein	molecular_function///biological_process	protein-coding	839829	PO:0000013///PO:0000037///PO:0000230///PO:0008019///PO:0009005///PO:0009006///PO:0009009///PO:0009010///PO:0009025///PO:0009029///PO:0009030///PO:0009031///PO:0009032///PO:0009046///PO:0009047///PO:0009052///PO:0020030///PO:0020038///PO:0020100///PO:0020137///PO:0025022///PO:0025281///PO:0000293	PO:0001054///PO:0001078///PO:0001081///PO:0001185///PO:0004507///PO:0007064///PO:0007095///PO:0007098///PO:0007103///PO:0007115///PO:0007123///PO:0007611///PO:0007616
AT5G23720	0.00226743	0.651527	PHS1	MQM1.1|MQM1_1|PROPYZAMIDE-HYPERSENSITIVE 1	dual specificity protein phosphatase family protein	phosphoprotein phosphatase activity///protein tyrosine phosphatase activity///protein binding///cytoplasm///cytoplasm///protein tyrosine/serine/threonine phosphatase activity///response to abscisic acid///response to abscisic acid///regulation of stomatal movement///regulation of gene expression///cortical microtubule organization///cortical microtubule organization///protein serine phosphatase a…	protein-coding	832437	PO:0000013///PO:0000037///PO:0000230///PO:0008019///PO:0009005///PO:0009006///PO:0009009///PO:0009010///PO:0009025///PO:0009029///PO:0009030///PO:0009031///PO:0009032///PO:0009046///PO:0009047///PO:0009052///PO:0020030///PO:0020038///PO:0020100///PO:0020137///PO:0025022///PO:0025281///PO:0025195///PO:0025281///PO:0000013///PO:0000014///PO:0009001///PO:0009005///PO:0009046///PO:0009047///PO:002003…	PO:0001054///PO:0001078///PO:0001081///PO:0001185///PO:0004507///PO:0007064///PO:0007095///PO:0007098///PO:0007103///PO:0007115///PO:0007123///PO:0007611///PO:0007616///PO:0001016///PO:0001017
AT1G74440	0.0175274	0.65263	AT1G74440	F1M20.12|F1M20_12	ER membrane protein, putative (DUF962)	chloroplast///sphingoid catabolic process///fatty acid alpha-oxygenase activity	protein-coding	843785	PO:0000013///PO:0000037///PO:0000230///PO:0008019///PO:0009005///PO:0009006///PO:0009009///PO:0009010///PO:0009025///PO:0009029///PO:0009030///PO:0009031///PO:0009032///PO:0009046///PO:0009047///PO:0009052///PO:0020030///PO:0020038///PO:0020100///PO:0020137///PO:0025022///PO:0025281///PO:0000293	PO:0001054///PO:0001078///PO:0001081///PO:0001185///PO:0004507///PO:0007064///PO:0007095///PO:0007098///PO:0007103///PO:0007115///PO:0007123///PO:0007611///PO:0007616
AT1G01030	0.0906347	0.654592	NGA3	NGATHA3|T25K16.3|T25K16_3	AP2/B3-like transcriptional factor family protein	DNA-binding transcription factor activity///DNA-binding transcription factor activity///protein binding///nucleus///regulation of transcription, DNA-templated///flower development///leaf development///regulation of leaf morphogenesis	protein-coding	839321	PO:0009029///PO:0009030///PO:0009031///PO:0009032///PO:0009046///PO:0009052///PO:0025022///PO:0000293	PO:0007611///PO:0007616
AT3G18500	0.0581651	0.657058	AT3G18500		DNAse I-like superfamily protein	catalytic activity///poly(A)-specific ribonuclease activity///nucleus///chloroplast	protein-coding	821380	PO:0000013///PO:0000037///PO:0000230///PO:0008019///PO:0009005///PO:0009006///PO:0009009///PO:0009010///PO:0009025///PO:0009029///PO:0009030///PO:0009031///PO:0009032///PO:0009046///PO:0009047///PO:0009052///PO:0020030///PO:0020038///PO:0020100///PO:0020137///PO:0025022///PO:0025281///PO:0000084///PO:0025195///PO:0025281///PO:0000293	PO:0001054///PO:0001078///PO:0001081///PO:0001185///PO:0004507///PO:0007064///PO:0007095///PO:0007098///PO:0007103///PO:0007115///PO:0007123///PO:0007611///PO:0007616///PO:0001017
AT1G61000	0.0556672	0.658085	AT1G61000	T7P1.14|T7P1_14	kinetochore protein	plant-type vacuole///nucleus///plasma membrane///mitotic spindle organization///Ndc80 complex///protein-containing complex binding///meiotic chromosome segregation///attachment of mitotic spindle microtubules to kinetochore///kinetochore organization	protein-coding	842392	PO:0000293
AT2G25100	0.0195061	0.658124	AT2G25100	F13D4.60|F13D4_60	Polynucleotidyl transferase, ribonuclease H-like superfamily protein	RNA binding///RNA-DNA hybrid ribonuclease activity///RNA-DNA hybrid ribonuclease activity///nucleus///cytoplasm///mismatch repair///ribonuclease H2 complex///DNA replication, removal of RNA primer	protein-coding	817048	PO:0000013///PO:0000037///PO:0000230///PO:0008019///PO:0009005///PO:0009006///PO:0009009///PO:0009010///PO:0009025///PO:0009029///PO:0009030///PO:0009031///PO:0009032///PO:0009046///PO:0009047///PO:0009052///PO:0020030///PO:0020038///PO:0020100///PO:0020137///PO:0025022///PO:0000084///PO:0000293	PO:0001054///PO:0001078///PO:0001081///PO:0001185///PO:0004507///PO:0007064///PO:0007095///PO:0007098///PO:0007103///PO:0007115///PO:0007123///PO:0007611///PO:0007616
AT5G49480	0.0453069	0.659354	CP1	ATCP1|Ca2+-binding protein 1|K6M13.2|K6M13_2	Ca2+-binding protein 1	calcium ion binding///cytosol///chloroplast///plastid///hyperosmotic salinity response	protein-coding	835008	PO:0000013///PO:0000037///PO:0000230///PO:0008019///PO:0009005///PO:0009006///PO:0009009///PO:0009010///PO:0009025///PO:0009029///PO:0009030///PO:0009031///PO:0009032///PO:0009046///PO:0009047///PO:0009052///PO:0020030///PO:0020038///PO:0020100///PO:0020137///PO:0025022///PO:0025281///PO:0000084///PO:0025195///PO:0025281///PO:0000293	PO:0001054///PO:0001078///PO:0001081///PO:0001185///PO:0004507///PO:0007064///PO:0007095///PO:0007098///PO:0007103///PO:0007115///PO:0007123///PO:0007611///PO:0007616///PO:0001017
AT1G04280	0.00279421	0.661463	AT1G04280	F19P19.28|F19P19_28	P-loop containing nucleoside triphosphate hydrolases superfamily protein	NAD+ kinase activity///NAD+ kinase activity///calmodulin binding///nucleus///mitochondrial outer membrane///NADP biosynthetic process	protein-coding	839555	PO:0000293
AT2G06995	0.0794082	0.661787	AT2G06995		ncRNA		ncRNA	28717757
AT1G47280	0.0835832	0.663002	AT1G47280	T3F24.20|T3F24_20	hypothetical protein	molecular_function///biological_process///chloroplast	protein-coding	841131	PO:0009009///PO:0009029///PO:0009030///PO:0009031///PO:0009032///PO:0009046///PO:0025022///PO:0025281///PO:0025195///PO:0025281	PO:0001185///PO:0007611///PO:0007616///PO:0001016///PO:0001017
AT2G22860	0.0640832	0.66496	PSK2	ATPSK2|T20K9.7|T20K9_7|phytosulfokine 2 precursor	phytosulfokine 2 precursor	extracellular region///cell population proliferation///cell differentiation///extracellular matrix///plant organ morphogenesis	protein-coding	816817	PO:0009005///PO:0000013///PO:0000037///PO:0000230///PO:0009005///PO:0009025///PO:0009029///PO:0009030///PO:0009031///PO:0009032///PO:0009046///PO:0009047///PO:0020030///PO:0020038///PO:0020100///PO:0020137///PO:0025022///PO:0025281///PO:0000025///PO:0000035///PO:0000036///PO:0009005///PO:0009025///PO:0009047///PO:0025195///PO:0025281///PO:0000293	PO:0001054///PO:0007064///PO:0007095///PO:0007098///PO:0007103///PO:0007115///PO:0007123///PO:0007611///PO:0007616///PO:0001016///PO:0001017
AT1G60240	0.095975	0.669413	AT1G60240	T13D8.13|T13D8_13	NAC (No Apical Meristem) domain transcriptional regulator superfamily protein	DNA binding///DNA-binding transcription factor activity///mitochondrion///regulation of transcription, DNA-templated	protein-coding	842319	PO:0009031///PO:0009046///PO:0025022///PO:0025281///PO:0000084///PO:0025195///PO:0025281	PO:0007611///PO:0007616///PO:0001016///PO:0001017
AT4G03895	0.0997485	0.66942	AT4G03895		ncRNA		ncRNA	28719524
AT5G42230	0.0301081	0.669926	scpl41	K5J14.3|K5J14_3|serine carboxypeptidase-like 41	serine carboxypeptidase-like 41		protein-coding	834228	PO:0009009///PO:0009031///PO:0009032///PO:0009046///PO:0009052///PO:0025022	PO:0001185///PO:0007611///PO:0007616
AT1G21010	0.0765398	0.672181	AT1G21010	F9H16.19|F9H16_19	poly polymerase	molecular_function///nucleus///response to fungus	protein-coding	838695	PO:0000013///PO:0000037///PO:0000230///PO:0008019///PO:0009005///PO:0009006///PO:0009009///PO:0009010///PO:0009025///PO:0009029///PO:0009030///PO:0009031///PO:0009032///PO:0009046///PO:0009047///PO:0009052///PO:0020030///PO:0020038///PO:0020100///PO:0020137///PO:0025022///PO:0025281///PO:0000084///PO:0025195///PO:0025281///PO:0000293	PO:0001054///PO:0001078///PO:0001185///PO:0004507///PO:0007064///PO:0007095///PO:0007098///PO:0007103///PO:0007115///PO:0007123///PO:0007611///PO:0007616///PO:0001016///PO:0001017
AT4G15093	0.037098	0.672366	LigB	AtLigB	catalytic LigB subunit of aromatic ring-opening dioxygenase family	cytoplasm///cellular aromatic compound metabolic process///ferrous iron binding///zinc ion binding///oxidoreductase activity, acting on single donors with incorporation of molecular oxygen	protein-coding	827174	PO:0000013///PO:0000037///PO:0000230///PO:0008019///PO:0009005///PO:0009006///PO:0009009///PO:0009010///PO:0009025///PO:0009029///PO:0009030///PO:0009031///PO:0009032///PO:0009046///PO:0009047///PO:0009052///PO:0020030///PO:0020038///PO:0020100///PO:0020137///PO:0025022///PO:0025281///PO:0000084///PO:0025195///PO:0025281///PO:0000293	PO:0001054///PO:0001078///PO:0001081///PO:0001185///PO:0004507///PO:0007064///PO:0007095///PO:0007098///PO:0007103///PO:0007115///PO:0007123///PO:0007611///PO:0007616///PO:0001016///PO:0001017
AT5G44040	0.0514187	0.672388	AT5G44040	MRH10.15|MRH10_15	eisosome SEG2-like protein	molecular_function///nucleus///male meiosis II	protein-coding	834427	PO:0000293
AT5G42110	0.0684169	0.672813	AT5G42110	MJC20.22|MJC20_22	hypothetical protein	molecular_function///biological_process	protein-coding	834216	PO:0000037///PO:0008019///PO:0009005///PO:0009010///PO:0009025///PO:0009032///PO:0009046///PO:0020100///PO:0025022///PO:0025195///PO:0025281///PO:0000293	PO:0001078///PO:0007115///PO:0007611///PO:0007616///PO:0001016///PO:0001017
AT5G23360	0.0660869	0.673143	AT5G23360	MKD15.22|MKD15_22	GRAM domain-containing protein / ABA-responsive protein-like protein	biological_process///chloroplast	protein-coding	832400	PO:0000293
AT1G14040	0.0187031	0.673686	AT1G14040	F7A19.13|F7A19_13|PHO1 homolog 3|PHO1;H3	EXS (ERD1/XPR1/SYG1) family protein	inositol hexakisphosphate binding///cytoplasm///Golgi apparatus///Golgi apparatus///trans-Golgi network///trans-Golgi network///plasma membrane///plasma membrane///phosphate ion transport///phosphate ion transmembrane transporter activity///cellular response to phosphate starvation///phosphate ion homeostasis///zinc ion homeostasis	protein-coding	837965	PO:0000013///PO:0000037///PO:0000230///PO:0008019///PO:0009005///PO:0009006///PO:0009009///PO:0009010///PO:0009025///PO:0009029///PO:0009030///PO:0009031///PO:0009032///PO:0009046///PO:0009047///PO:0009052///PO:0020038///PO:0020100///PO:0020137///PO:0025022///PO:0025281///PO:0000293	PO:0001054///PO:0001078///PO:0001081///PO:0001185///PO:0004507///PO:0007064///PO:0007095///PO:0007098///PO:0007115///PO:0007123///PO:0007611///PO:0007616
AT5G28680	0.0231771	0.673955	ANX2	ANXUR2|F4I4.60|F4I4_60	Malectin/receptor-like protein kinase family protein	protein kinase activity///protein binding///extracellular region///plasma membrane///plasmodesma///pollen tube growth///apical plasma membrane///protein autophosphorylation///pollen tube tip///protein serine kinase activity	protein-coding	832975	PO:0009009///PO:0009029///PO:0009030///PO:0009031///PO:0009032///PO:0009046///PO:0025022///PO:0025281///PO:0025195///PO:0025281	PO:0001185///PO:0007611///PO:0007616///PO:0001016///PO:0001017
AT2G32295	0.00624051	0.674169	AT2G32295		EXS (ERD1/XPR1/SYG1) family protein	molecular_function///cytoplasm///mitochondrion///biological_process	protein-coding	817790	PO:0000293
AT2G43870	0.0229563	0.676598	AT2G43870	F18O19.2	Pectin lyase-like superfamily protein	polygalacturonase activity///extracellular region///carbohydrate metabolic process	protein-coding	818991	PO:0009029///PO:0009031///PO:0025281	PO:0007616
AT1G06560	0.0575926	0.679891	AT1G06560	F12K11.10|F12K11_10	NOL1/NOP2/sun family protein	RNA methylation///nucleus	protein-coding	837167	PO:0000013///PO:0000037///PO:0000230///PO:0008019///PO:0009005///PO:0009006///PO:0009009///PO:0009010///PO:0009025///PO:0009029///PO:0009030///PO:0009031///PO:0009032///PO:0009046///PO:0009047///PO:0009052///PO:0020030///PO:0020038///PO:0020100///PO:0020137///PO:0025022///PO:0025281///PO:0025195///PO:0000293	PO:0001054///PO:0001078///PO:0001081///PO:0001185///PO:0004507///PO:0007064///PO:0007095///PO:0007098///PO:0007103///PO:0007115///PO:0007123///PO:0007611///PO:0007616
AT3G57600	0.0178985	0.680031	AT3G57600		Integrase-type DNA-binding superfamily protein	transcription cis-regulatory region binding///DNA-binding transcription factor activity///DNA-binding transcription factor activity///protein binding///nucleus///nucleus///response to stress///positive regulation of transcription, DNA-templated	protein-coding	824929	PO:0000013///PO:0000037///PO:0000230///PO:0008019///PO:0009006///PO:0009009///PO:0009010///PO:0009025///PO:0009029///PO:0009030///PO:0009031///PO:0009032///PO:0009046///PO:0009052///PO:0020038///PO:0020137///PO:0025022///PO:0000293	PO:0001054///PO:0001078///PO:0001081///PO:0001185///PO:0004507///PO:0007064///PO:0007098///PO:0007103///PO:0007115///PO:0007611///PO:0007616
AT4G16440	0.00351771	0.68179	NAR1	DL4245C|FCAALL.367|GOLLUM|Growth at different Oxygen Levels Influences Morphogenesis|homolog of yeast NAR1	ferredoxin hydrogenase	nucleus///nucleus///cytosol///cytosol///4 iron, 4 sulfur cluster binding///response to oxygen levels	protein-coding	827338	PO:0000013///PO:0000037///PO:0000230///PO:0008019///PO:0009005///PO:0009006///PO:0009009///PO:0009010///PO:0009025///PO:0009029///PO:0009030///PO:0009031///PO:0009032///PO:0009046///PO:0009047///PO:0009052///PO:0020030///PO:0020038///PO:0020100///PO:0020137///PO:0025022///PO:0025281///PO:0020094///PO:0000293	PO:0001054///PO:0001078///PO:0001081///PO:0001185///PO:0004507///PO:0007064///PO:0007095///PO:0007098///PO:0007103///PO:0007115///PO:0007123///PO:0007611///PO:0007616
AT5G10110	0.0207168	0.682242	AT5G10110	T31P16.100|T31P16_100	DNA-directed RNA polymerase subunit beta	nucleus///biological_process	protein-coding	830875	PO:0000293
AT1G63810	0.0296334	0.682341	AT1G63810	T12P18.17|T12P18_17	nucleolar protein	nucleus///rRNA processing///tRNA export from nucleus///small-subunit processome///CURI complex///UTP-C complex	protein-coding	842684	PO:0000013///PO:0000037///PO:0008019///PO:0009005///PO:0009006///PO:0009009///PO:0009010///PO:0009025///PO:0009029///PO:0009030///PO:0009031///PO:0009032///PO:0009046///PO:0009047///PO:0009052///PO:0020030///PO:0020038///PO:0020100///PO:0020137///PO:0025022///PO:0025281///PO:0000293	PO:0001054///PO:0001078///PO:0001081///PO:0001185///PO:0004507///PO:0007064///PO:0007095///PO:0007098///PO:0007103///PO:0007115///PO:0007123///PO:0007611///PO:0007616
AT5G06270	0.00341869	0.682499	AT5G06270	MHF15.21|MHF15_21	hypothetical protein	protein binding///nucleus///negative regulation of transcription, DNA-templated///root hair cell development	protein-coding	830515	PO:0000013///PO:0000037///PO:0000230///PO:0008019///PO:0009005///PO:0009006///PO:0009009///PO:0009010///PO:0009025///PO:0009029///PO:0009030///PO:0009031///PO:0009032///PO:0009046///PO:0009052///PO:0020030///PO:0020038///PO:0020100///PO:0020137///PO:0025022///PO:0025281///PO:0000293	PO:0001054///PO:0001078///PO:0001081///PO:0001185///PO:0004507///PO:0007064///PO:0007098///PO:0007103///PO:0007115///PO:0007611///PO:0007616
AT5G16610	0.0021188	0.683328	AT5G16610	MTG13.5|MTG13_5	hypothetical protein	molecular_function///nucleus///biological_process	protein-coding	831523	PO:0000013///PO:0000037///PO:0000230///PO:0008019///PO:0009005///PO:0009006///PO:0009009///PO:0009010///PO:0009025///PO:0009029///PO:0009030///PO:0009031///PO:0009032///PO:0009046///PO:0009047///PO:0009052///PO:0020030///PO:0020038///PO:0020100///PO:0020137///PO:0025022///PO:0025281///PO:0000084///PO:0000293	PO:0001054///PO:0001078///PO:0001081///PO:0001185///PO:0004507///PO:0007064///PO:0007095///PO:0007098///PO:0007103///PO:0007115///PO:0007123///PO:0007611///PO:0007616
AT5G25590	0.0859245	0.683406	AT5G25590	T14C9.130|T14C9_130	DNA ligase (DUF630 and DUF632)	nucleus	protein-coding	832634	PO:0000013///PO:0000037///PO:0000230///PO:0008019///PO:0009005///PO:0009006///PO:0009009///PO:0009010///PO:0009025///PO:0009029///PO:0009030///PO:0009031///PO:0009032///PO:0009046///PO:0009052///PO:0020038///PO:0020100///PO:0020137///PO:0025022///PO:0000084///PO:0000293	PO:0001054///PO:0001078///PO:0001081///PO:0001185///PO:0004507///PO:0007064///PO:0007095///PO:0007098///PO:0007103///PO:0007115///PO:0007123///PO:0007611///PO:0007616
AT2G40280	0.052113	0.683809	AT2G40280	T7M7.24	S-adenosyl-L-methionine-dependent methyltransferases superfamily protein	Golgi cis cisterna///extracellular region///cytoplasm///endosome///endosome///Golgi apparatus///trans-Golgi network///trans-Golgi network	protein-coding	818620	PO:0000013///PO:0000037///PO:0000230///PO:0008019///PO:0009005///PO:0009006///PO:0009009///PO:0009010///PO:0009025///PO:0009029///PO:0009030///PO:0009031///PO:0009032///PO:0009046///PO:0009047///PO:0009052///PO:0020030///PO:0020038///PO:0020100///PO:0020137///PO:0025022///PO:0025281///PO:0000293	PO:0001054///PO:0001078///PO:0001081///PO:0001185///PO:0004507///PO:0007064///PO:0007095///PO:0007098///PO:0007103///PO:0007115///PO:0007123///PO:0007611///PO:0007616
AT5G60580	0.0373474	0.684422	AT5G60580	MUF9.21|MUF9_21	RING/U-box superfamily protein	cytoplasm///biological_process///zinc ion binding	protein-coding	836179	PO:0000293
AT1G72175	0.0882197	0.685134	AT1G72175		E3 ubiquitin-protein ligase RNF170-like protein (DUF 1232)	nucleus///mitochondrion///ubiquitin protein ligase activity	protein-coding	843549	PO:0000013///PO:0000037///PO:0000230///PO:0008019///PO:0009005///PO:0009006///PO:0009009///PO:0009010///PO:0009025///PO:0009029///PO:0009030///PO:0009031///PO:0009032///PO:0009046///PO:0009047///PO:0009052///PO:0020030///PO:0020038///PO:0020100///PO:0020137///PO:0025022///PO:0025281///PO:0000084///PO:0000293	PO:0001054///PO:0001078///PO:0001081///PO:0001185///PO:0004507///PO:0007064///PO:0007095///PO:0007098///PO:0007103///PO:0007115///PO:0007123///PO:0007611///PO:0007616
AT4G01450	0.010893	0.685218	UMAMIT30	F11O4.14|F11O4_14|Usually multiple acids move in and out Transporters 30	nodulin MtN21 /EamA-like transporter family protein	plasma membrane///transmembrane transporter activity	protein-coding	828176	PO:0000013///PO:0000037///PO:0000230///PO:0008019///PO:0009005///PO:0009006///PO:0009009///PO:0009010///PO:0009025///PO:0009029///PO:0009030///PO:0009031///PO:0009032///PO:0009046///PO:0009047///PO:0020030///PO:0020038///PO:0020100///PO:0020137///PO:0025022///PO:0025281///PO:0000293	PO:0001054///PO:0001078///PO:0001185///PO:0007064///PO:0007095///PO:0007098///PO:0007103///PO:0007115///PO:0007123///PO:0007611///PO:0007616
AT2G18330	0.0321889	0.685671	AT2G18330	T30D6.16|T30D6_16	AAA-type ATPase family protein	mitochondrion///mitochondrion///mitochondrion///mitochondrion organization///zinc ion binding	protein-coding	816348	PO:0000013///PO:0000037///PO:0000230///PO:0008019///PO:0009005///PO:0009006///PO:0009009///PO:0009010///PO:0009025///PO:0009029///PO:0009030///PO:0009031///PO:0009032///PO:0009046///PO:0009047///PO:0009052///PO:0020030///PO:0020038///PO:0020100///PO:0020137///PO:0025022///PO:0025281///PO:0000293	PO:0001054///PO:0001078///PO:0001081///PO:0001185///PO:0004507///PO:0007064///PO:0007095///PO:0007098///PO:0007103///PO:0007115///PO:0007123///PO:0007611///PO:0007616
AT3G14410	0.0427865	0.686416	AT3G14410		Nucleotide/sugar transporter family protein	endosome///Golgi apparatus///trans-Golgi network///plasma membrane///organic anion transmembrane transporter activity///antiporter activity///cytosolic ribosome	protein-coding	820663	PO:0000013///PO:0000037///PO:0000230///PO:0008019///PO:0009005///PO:0009006///PO:0009009///PO:0009010///PO:0009025///PO:0009029///PO:0009030///PO:0009031///PO:0009032///PO:0009046///PO:0009047///PO:0009052///PO:0020030///PO:0020038///PO:0020100///PO:0020137///PO:0025022///PO:0025281///PO:0000084///PO:0000293	PO:0001054///PO:0001078///PO:0001081///PO:0001185///PO:0004507///PO:0007064///PO:0007095///PO:0007098///PO:0007103///PO:0007115///PO:0007123///PO:0007611///PO:0007616
AT4G11543	0.0999595	0.686972	AT4G11543		hypothetical protein	molecular_function///cellular_component///biological_process	protein-coding	28720121
AT4G09466	0.020033	0.686987	AT4G09466		Carbohydrate-binding X8 domain superfamily protein	molecular_function///extracellular region///biological_process	protein-coding	6240280
AT5G13130	0.0448396	0.688279	AT5G13130	T19L5.90|T19L5_90	Histidine kinase-, DNA gyrase B-, and HSP90-like ATPase family protein	DNA binding///RNA binding///endonuclease activity///nucleus///nucleus///regulation of DNA repair	protein-coding	831152
AT4G16790	0.075143	0.688546	AT4G16790	DL4420C|FCAALL.137	hydroxyproline-rich glycoprotein family protein	nucleus	protein-coding	827385	PO:0000013///PO:0000037///PO:0000230///PO:0008019///PO:0009005///PO:0009006///PO:0009025///PO:0009029///PO:0009030///PO:0009031///PO:0009032///PO:0009046///PO:0009047///PO:0020030///PO:0020038///PO:0020100///PO:0020137///PO:0025022///PO:0025281///PO:0000293	PO:0001054///PO:0007064///PO:0007095///PO:0007098///PO:0007103///PO:0007115///PO:0007123///PO:0007611///PO:0007616
AT1G07470	0.085133	0.688646	AT1G07470	F22G5.18|F22G5_18	Transcription factor IIA, alpha/beta subunit	nucleus///transcription factor TFIIA complex///transcription by RNA polymerase II///transcription initiation from RNA polymerase II promoter	protein-coding	837259	PO:0025195///PO:0025281///PO:0000293	PO:0001016///PO:0001017
AT5G26146	0.00171375	0.688913	AT5G26146		ncRNA	molecular_function///cellular_component///biological_process	ncRNA	6241476
AT5G18030	0.015123	0.688949	AT5G18030	MCM23.13|MCM23_13|SAUR21|SMALL AUXIN UP RNA 21	SAUR-like auxin-responsive protein family	molecular_function///mitochondrion	protein-coding	831670	PO:0000293
AT1G11572	0.0250944	0.689731	AT1G11572		Plant thionin family protein	molecular_function///cellular_component///biological_process	protein-coding	5007683
AT3G11950	0.0941373	0.689794	AT3G11950		TRAF-like superfamily protein	nucleus///zinc ion binding///chloroplast///chloroplast envelope	protein-coding	820368	PO:0000293
AT3G15780	0.0885157	0.690174	AT3G15780		transmembrane protein	molecular_function///mitochondrion///biological_process	protein-coding	820821	PO:0000013///PO:0000037///PO:0000230///PO:0008019///PO:0009005///PO:0009006///PO:0009009///PO:0009010///PO:0009025///PO:0009029///PO:0009030///PO:0009031///PO:0009032///PO:0009046///PO:0009047///PO:0009052///PO:0020030///PO:0020038///PO:0020100///PO:0020137///PO:0025022///PO:0025281///PO:0000084///PO:0000293	PO:0001054///PO:0001078///PO:0001081///PO:0001185///PO:0004507///PO:0007064///PO:0007095///PO:0007098///PO:0007103///PO:0007115///PO:0007123///PO:0007611///PO:0007616
AT4G30850	0.0609203	0.690235	HHP2	F6I18.240|F6I18_240|heptahelical transmembrane protein2|heptahelical transmembrane protein2	heptahelical transmembrane protein2	mitochondrion///response to hormone///response to hormone///response to sucrose///signaling receptor activity	protein-coding	829209	PO:0009001///PO:0009005///PO:0009046///PO:0009047///PO:0025195///PO:0025281///PO:0000293	PO:0001016///PO:0001017
AT5G40300	0.0734053	0.690647	AT5G40300	CASP-like protein 4A1|CASPL4A1|MPO12.1|MPO12_1	Uncharacterized protein family (UPF0497)	nucleus///4 iron, 4 sulfur cluster binding	protein-coding	834028	PO:0000013///PO:0000037///PO:0000230///PO:0008019///PO:0009005///PO:0009006///PO:0009009///PO:0009010///PO:0009025///PO:0009029///PO:0009030///PO:0009031///PO:0009032///PO:0009046///PO:0009047///PO:0009052///PO:0020030///PO:0020038///PO:0020100///PO:0020137///PO:0025022///PO:0025281///PO:0000293	PO:0001054///PO:0001078///PO:0001081///PO:0001185///PO:0004507///PO:0007064///PO:0007095///PO:0007098///PO:0007103///PO:0007115///PO:0007123///PO:0007611///PO:0007616
AT2G23170	0.0438092	0.691903	GH3.3	T20D16.20|T20D16_20	Auxin-responsive GH3 family protein	nucleus///cytoplasm///auxin homeostasis///indole-3-acetic acid amido synthetase activity///acid-amino acid ligase activity	protein-coding	816849	PO:0000037///PO:0009006///PO:0009009///PO:0009010///PO:0009025///PO:0009029///PO:0009030///PO:0009031///PO:0009032///PO:0009046///PO:0009047///PO:0009052///PO:0020100///PO:0025022///PO:0025281///PO:0000293	PO:0001078///PO:0001081///PO:0001185///PO:0004507///PO:0007103///PO:0007115///PO:0007123///PO:0007611///PO:0007616
AT1G80540	0.0255389	0.692239	AT1G80540	T21F11.13|T21F11_13	envelope glycoprotein B	molecular_function///mitochondrion///plasma membrane///biological_process///plasmodesma///membrane	protein-coding	844393
AT2G41520	0.0250684	0.69459	TPR15	DJC62|DNA J protein C62|T32G6.4|T32G6_4|tetratricopeptide repeat 15	Heat shock protein DnaJ with tetratricopeptide repeat-containing protein	nucleus///cytosol///chloroplast	protein-coding	818750	PO:0000013///PO:0000037///PO:0000230///PO:0008019///PO:0009005///PO:0009006///PO:0009009///PO:0009010///PO:0009025///PO:0009029///PO:0009030///PO:0009031///PO:0009032///PO:0009046///PO:0009047///PO:0009052///PO:0020100///PO:0020137///PO:0025022///PO:0025281///PO:0000293	PO:0001054///PO:0001078///PO:0001081///PO:0001185///PO:0004507///PO:0007115///PO:0007611///PO:0007616
AT3G63220	0.0489828	0.694925	AT3G63220		Galactose oxidase/kelch repeat superfamily protein	molecular_function///cytoplasm///protein ubiquitination	protein-coding	825497	PO:0000013///PO:0000037///PO:0000230///PO:0008019///PO:0009005///PO:0009006///PO:0009009///PO:0009010///PO:0009025///PO:0009029///PO:0009030///PO:0009031///PO:0009032///PO:0009046///PO:0009047///PO:0009052///PO:0020030///PO:0020038///PO:0020100///PO:0020137///PO:0025022///PO:0025281///PO:0000084///PO:0025195///PO:0025281///PO:0000293	PO:0001054///PO:0001078///PO:0001081///PO:0001185///PO:0004507///PO:0007064///PO:0007095///PO:0007098///PO:0007103///PO:0007115///PO:0007123///PO:0007611///PO:0007616///PO:0001016///PO:0001017
AT4G30610	0.0990754	0.694971	BRS1	BRI1 SUPPRESSOR 1|F17I23.50|F17I23_50|SCPL24|SERINE CARBOXYPEPTIDASE 24 PRECURSOR	alpha/beta-Hydrolases superfamily protein	serine-type carboxypeptidase activity///serine-type carboxypeptidase activity///extracellular region///extracellular space///extracellular space///proteolysis///brassinosteroid mediated signaling pathway///brassinosteroid mediated signaling pathway	protein-coding	829184	PO:0000013///PO:0000037///PO:0008019///PO:0009005///PO:0009006///PO:0009009///PO:0009010///PO:0009025///PO:0009029///PO:0009030///PO:0009031///PO:0009032///PO:0009046///PO:0009052///PO:0020030///PO:0020038///PO:0020100///PO:0020137///PO:0025022///PO:0000293	PO:0001054///PO:0001078///PO:0001081///PO:0001185///PO:0004507///PO:0007064///PO:0007095///PO:0007098///PO:0007103///PO:0007115///PO:0007123///PO:0007611///PO:0007616
AT5G02090	0.0376886	0.695391	AT5G02090	T7H20.140|T7H20_140	hypothetical protein	molecular_function///mitochondrion///biological_process	protein-coding	831871
AT3G16560	0.0172006	0.695545	AT3G16560	MDC8.3	Protein phosphatase 2C family protein	protein serine/threonine phosphatase activity///protein binding///cytoplasm///mitochondrion///protein dephosphorylation///protein dephosphorylation///protein serine phosphatase activity///protein threonine phosphatase activity	protein-coding	820905	PO:0000013///PO:0000037///PO:0000230///PO:0008019///PO:0009005///PO:0009006///PO:0009009///PO:0009010///PO:0009025///PO:0009029///PO:0009030///PO:0009031///PO:0009032///PO:0009046///PO:0009047///PO:0009052///PO:0020030///PO:0020038///PO:0020100///PO:0020137///PO:0025022///PO:0025281///PO:0000084///PO:0025195///PO:0025281///PO:0000293	PO:0001054///PO:0001078///PO:0001081///PO:0001185///PO:0004507///PO:0007064///PO:0007095///PO:0007098///PO:0007103///PO:0007115///PO:0007123///PO:0007611///PO:0007616///PO:0001016///PO:0001017
AT4G27340	0.0273452	0.696362	AT4G27340	F27G19.9	Met-10+ like family protein	tRNA N1-guanine methylation///cytoplasm///tRNA methyltransferase activity///tRNA (guanine-N1-)-methyltransferase activity///chloroplast///tRNA methylation///tRNA (guanine(37)-N(1))-methyltransferase activity///tRNA 4-demethylwyosine alpha-amino-alpha-carboxypropyltransferase activity	protein-coding	828842	PO:0000293
AT5G24580	0.0470365	0.697001	AT5G24580	K18P6.11|K18P6_11	Heavy metal transport/detoxification superfamily protein	nucleus///metal ion binding	protein-coding	832529	PO:0000013///PO:0000037///PO:0000230///PO:0008019///PO:0009005///PO:0009006///PO:0009009///PO:0009010///PO:0009025///PO:0009029///PO:0009030///PO:0009031///PO:0009032///PO:0009046///PO:0009052///PO:0020038///PO:0020100///PO:0020137///PO:0025022///PO:0025281///PO:0000293	PO:0001054///PO:0001078///PO:0001081///PO:0001185///PO:0004507///PO:0007064///PO:0007095///PO:0007098///PO:0007103///PO:0007115///PO:0007123///PO:0007611///PO:0007616
AT1G71696	0.0277378	0.69735	SOL1	F14O23.7|F14O23_7|SUPPRESSOR OF LLP1 1	carboxypeptidase D	metallocarboxypeptidase activity///metallocarboxypeptidase activity///metallocarboxypeptidase activity///extracellular region///extracellular space///peptide metabolic process///peptide metabolic process///zinc ion binding///endosome membrane///regulation of root meristem growth///protein processing	protein-coding	843499	PO:0009001///PO:0009005///PO:0009006///PO:0009025///PO:0009046///PO:0000037///PO:0000230///PO:0009005///PO:0009006///PO:0009009///PO:0009010///PO:0009025///PO:0009030///PO:0009032///PO:0009046///PO:0009052///PO:0020100///PO:0025022///PO:0000293	PO:0001078///PO:0001081///PO:0001185///PO:0004507///PO:0007611///PO:0007616
AT2G33320	0.0991747	0.697446	AT2G33320	F4P9.9|F4P9_9	Calcium-dependent lipid-binding (CaLB domain) family protein	molecular_function///cellular_component///defense response	protein-coding	817895	PO:0009046///PO:0025281///PO:0025195///PO:0025281///PO:0000293	PO:0007616///PO:0001016///PO:0001017
AT1G75450	0.0546345	0.699039	CKX5	ARABIDOPSIS THALIANA CYTOKININ OXIDASE 5|ATCKX5|ATCKX6|CYTOKININ OXIDASE 6|F1B16.2|F1B16_2|cytokinin oxidase 5	cytokinin oxidase 5	extracellular region///extracellular region///cytokinin metabolic process///cytokinin catabolic process///oxidoreductase activity///cytokinin dehydrogenase activity///cytokinin dehydrogenase activity///FAD binding	protein-coding	843881	PO:0000016///PO:0006344///PO:0009005///PO:0009029///PO:0009066///PO:0020038///PO:0020121///PO:0025281///PO:0000013///PO:0000037///PO:0000230///PO:0008019///PO:0009005///PO:0009006///PO:0009009///PO:0009010///PO:0009025///PO:0009029///PO:0009030///PO:0009031///PO:0009032///PO:0009046///PO:0009047///PO:0009052///PO:0020100///PO:0025022///PO:0025281///PO:0000229///PO:0000230///PO:0009062///PO:0000293	PO:0001054///PO:0001078///PO:0001081///PO:0001185///PO:0004507///PO:0007064///PO:0007095///PO:0007098///PO:0007103///PO:0007115///PO:0007123///PO:0007611///PO:0007616
AT1G64105	0.0443329	0.699355	NAC027	ANAC027|NAC domain containing protein 27	NAC domain containing protein 27	DNA binding///DNA-binding transcription factor activity///nucleus///regulation of transcription, DNA-templated///regulation of transcription, DNA-templated	protein-coding	842715	PO:0000293
AT5G08775	0.0756943	0.700035	AT5G08775		ncRNA		ncRNA	28720997
AT5G41360	0.0569106	0.700402	XPB2	ARABIDOPSIS HOMOLOG OF XERODERMA PIGMENTOSUM COMPLEMENTATION GROUP B 2|ATXPB2|MYC6.7|MYC6_7|homolog of Xeroderma pigmentosum complementation group B 2	homolog of Xeroderma pigmentosum complementation group B 2	nucleotide-excision repair factor 3 complex///DNA helicase activity///nucleus///transcription factor TFIIH holo complex///nucleotide-excision repair///transcription initiation from RNA polymerase II promoter///transcription initiation from RNA polymerase II promoter///response to UV-B///nucleotide-excision repair, DNA incision///3'-5' DNA helicase activity///transcription preinitiation complex	protein-coding	834138	PO:0000003///PO:0000293	PO:0007131
AT4G31590	0.000290969	0.700404	CSLC5	ATCSLC05|ATCSLC5|CELLULOSE-SYNTHASE LIKE C5|CSLC05|Cellulose-synthase-like C5|F28M20.220|F28M20_220	Cellulose-synthase-like C5	Golgi apparatus///Golgi apparatus///Golgi apparatus///glycosyltransferase activity///glycosyltransferase activity///glycosyltransferase activity///cellulose synthase activity///protein homodimerization activity///pollen tube development///cell wall organization///plant organ development	protein-coding	829286	PO:0000013///PO:0000037///PO:0000230///PO:0008019///PO:0009005///PO:0009006///PO:0009009///PO:0009010///PO:0009025///PO:0009029///PO:0009030///PO:0009031///PO:0009032///PO:0009046///PO:0009047///PO:0009052///PO:0020030///PO:0020038///PO:0020100///PO:0020137///PO:0025022///PO:0025281///PO:0000293	PO:0001054///PO:0001078///PO:0001081///PO:0001185///PO:0004507///PO:0007064///PO:0007095///PO:0007098///PO:0007103///PO:0007115///PO:0007123///PO:0007611///PO:0007616
AT3G29280	0.0393562	0.700573	AT3G29280		hypothetical protein	molecular_function///nucleus///biological_process	protein-coding	822585	PO:0000013///PO:0000037///PO:0000230///PO:0008019///PO:0009005///PO:0009006///PO:0009009///PO:0009010///PO:0009025///PO:0009029///PO:0009030///PO:0009031///PO:0009032///PO:0009046///PO:0009047///PO:0009052///PO:0020030///PO:0020038///PO:0020100///PO:0020137///PO:0025022///PO:0025281///PO:0000293	PO:0001054///PO:0001078///PO:0001081///PO:0001185///PO:0004507///PO:0007064///PO:0007095///PO:0007098///PO:0007103///PO:0007115///PO:0007123///PO:0007611///PO:0007616
AT2G46915	0.0983225	0.700676	AT2G46915		DUF3754 family protein, putative (DUF3754)	molecular_function///biological_process///chloroplast	protein-coding	819305	PO:0025195///PO:0025281///PO:0000293	PO:0001016///PO:0001017
AT1G05780	0.0877648	0.700702	AT1G05780	T20M3.4|T20M3_4	Vacuolar ATPase assembly integral membrane protein VMA21-like domain-containing protein	molecular_function///endoplasmic reticulum membrane///chloroplast///vacuolar proton-transporting V-type ATPase complex assembly	protein-coding	837086	PO:0000293
AT5G24880	0.0435858	0.701122	AT5G24880	F6A4.90|F6A4_90	chromo domain cec-like protein	nucleus///biological_process	protein-coding	832557	PO:0009005///PO:0009029///PO:0009030///PO:0009031///PO:0009032///PO:0009046///PO:0025281///PO:0025195///PO:0025281	PO:0007611///PO:0007616///PO:0001016///PO:0001017
AT5G14602	0.032136	0.70373	AT5G14602		methyltransferase-like protein		protein-coding	6240992
AT5G39240	0.0217914	0.703978	AT5G39240	K3K3.14|K3K3_14	transcription factor UPBEAT-like protein	mitochondrion///regulation of transcription, DNA-templated	protein-coding	833920
AT2G36885	0.0379321	0.7041	AT2G36885		translation initiation factor	plasma membrane///chloroplast///membrane	protein-coding	818261	PO:0000013///PO:0000037///PO:0000230///PO:0008019///PO:0009005///PO:0009006///PO:0009009///PO:0009010///PO:0009025///PO:0009029///PO:0009030///PO:0009031///PO:0009032///PO:0009046///PO:0009047///PO:0009052///PO:0020030///PO:0020038///PO:0020100///PO:0020137///PO:0025022///PO:0025281///PO:0000293	PO:0001054///PO:0001078///PO:0001081///PO:0001185///PO:0004507///PO:0007064///PO:0007095///PO:0007098///PO:0007103///PO:0007115///PO:0007123///PO:0007611///PO:0007616
AT5G61430	0.0437039	0.704381	NAC100	ANAC100|ATNAC5|MFB13.6|MFB13_6|NAC domain containing protein 100	NAC domain containing protein 100	DNA binding///DNA-binding transcription factor activity///nucleus///regulation of transcription, DNA-templated///regulation of transcription, DNA-templated	protein-coding	836264	PO:0009005///PO:0009025///PO:0009029///PO:0009031///PO:0009032///PO:0009046///PO:0009047///PO:0025022///PO:0025281	PO:0007115///PO:0007611///PO:0007616
AT3G28180	0.0507785	0.704406	CSLC04	ATCSLC04|ATCSLC4|CELLULOSE-SYNTHASE LIKE C4|CSLC4|Cellulose-synthase-like C4	Cellulose-synthase-like C4	Golgi trans cisterna///protein binding///endosome///Golgi apparatus///Golgi apparatus///Golgi apparatus///trans-Golgi network///glycosyltransferase activity///glycosyltransferase activity///glycosyltransferase activity///cellulose synthase activity///protein homodimerization activity///pollen tube development///cell wall organization///plant organ development	protein-coding	822444	PO:0000013///PO:0000037///PO:0000230///PO:0008019///PO:0009005///PO:0009006///PO:0009009///PO:0009010///PO:0009025///PO:0009029///PO:0009030///PO:0009031///PO:0009032///PO:0009046///PO:0009047///PO:0009052///PO:0020030///PO:0020038///PO:0020100///PO:0020137///PO:0025022///PO:0025281///PO:0000084///PO:0000293	PO:0001054///PO:0001078///PO:0001081///PO:0001185///PO:0004507///PO:0007064///PO:0007095///PO:0007098///PO:0007103///PO:0007115///PO:0007123///PO:0007611///PO:0007616
AT3G04540	0.0904517	0.706032	AT3G04540	F7O18.19	Cysteine-rich protein	extracellular region	protein-coding	819610	PO:0009009///PO:0009031///PO:0020090	PO:0001185///PO:0007616
AT5G06580	0.0097962	0.706132	AT5G06580	F15M7.11|F15M7_11	FAD-linked oxidases family protein	(S)-2-hydroxy-acid oxidase activity///D-lactate dehydrogenase (cytochrome) activity///D-lactate dehydrogenase (cytochrome) activity///ATP binding///mitochondrion///mitochondrion///mitochondrion///plasma membrane///D-lactate dehydrogenase activity///D-lactate dehydrogenase activity///chloroplast///glycolate dehydrogenase activity///identical protein binding///flavin adenine dinucleotide binding///…	protein-coding	830546	PO:0000013///PO:0000037///PO:0000230///PO:0008019///PO:0009005///PO:0009006///PO:0009009///PO:0009010///PO:0009025///PO:0009029///PO:0009030///PO:0009031///PO:0009032///PO:0009046///PO:0009047///PO:0009052///PO:0020030///PO:0020038///PO:0020100///PO:0020137///PO:0025022///PO:0025281///PO:0000293	PO:0001054///PO:0001078///PO:0001081///PO:0001185///PO:0004507///PO:0007064///PO:0007095///PO:0007098///PO:0007103///PO:0007115///PO:0007123///PO:0007611///PO:0007616
AT4G36240	0.0778844	0.706465	GATA7	F23E13.130|F23E13_130|GATA transcription factor 7	GATA transcription factor 7	DNA-binding transcription factor activity///nucleus///nucleus///circadian rhythm///zinc ion binding///response to light stimulus///cell differentiation///sequence-specific DNA binding///positive regulation of transcription, DNA-templated	protein-coding	829781	PO:0000293
AT2G38580	0.0597547	0.706564	AT2G38580	T6A23.22|T6A23_22	Mitochondrial ATP synthase D chain-related protein	molecular_function///nucleus///biological_process	protein-coding	818440	PO:0000013///PO:0000037///PO:0000230///PO:0008019///PO:0009005///PO:0009006///PO:0009009///PO:0009010///PO:0009025///PO:0009029///PO:0009030///PO:0009031///PO:0009032///PO:0009046///PO:0009047///PO:0009052///PO:0020030///PO:0020038///PO:0020100///PO:0020137///PO:0025022///PO:0025281///PO:0000293	PO:0001054///PO:0001078///PO:0001081///PO:0001185///PO:0004507///PO:0007064///PO:0007095///PO:0007098///PO:0007103///PO:0007115///PO:0007123///PO:0007611///PO:0007616
AT1G44890	0.0416503	0.70726	AT1G44890	T12C22.18|T12C22_18	inner membrane OXA1-like protein	mitochondrion///pollen development///integral component of mitochondrial inner membrane///membrane insertase activity///protein insertion into mitochondrial inner membrane from matrix///mitochondrial cytochrome c oxidase assembly///protein insertion into membrane	protein-coding	841055	PO:0000293
ATMG01080	0.0901965	0.707507
AT2G47800	0.0325049	0.708096	ABCC4	ATMRP4|ATP-binding cassette C4|EST3|F17A22.19|MRP4|multidrug resistance-associated protein 4	multidrug resistance-associated protein 4	plant-type vacuole///plant-type vacuole///vacuole///vacuolar membrane///vacuolar membrane///Golgi apparatus///cytosol///plasma membrane///plasma membrane///folic acid transmembrane transporter activity///ABC-type xenobiotic transporter activity///response to water deprivation///plasmodesma///chloroplast///response to wounding///response to nematode///stomatal movement///membrane///ATPase-coupled …	protein-coding	819392	PO:0000293///PO:0009025///PO:0009031///PO:0020100///PO:0020127///PO:0000013///PO:0000037///PO:0000230///PO:0008019///PO:0009005///PO:0009006///PO:0009009///PO:0009010///PO:0009025///PO:0009029///PO:0009030///PO:0009031///PO:0009032///PO:0009046///PO:0009047///PO:0009052///PO:0020030///PO:0020038///PO:0020100///PO:0020137///PO:0025022///PO:0025281///PO:0009005///PO:0000084///PO:0000293	PO:0001054///PO:0001078///PO:0001081///PO:0001185///PO:0004507///PO:0007064///PO:0007095///PO:0007098///PO:0007103///PO:0007115///PO:0007123///PO:0007611///PO:0007616///PO:0007131
AT5G23370	0.0260153	0.708375	AT5G23370	MKD15.23|MKD15_23	GRAM domain-containing protein / ABA-responsive protein-like protein	molecular_function///biological_process///chloroplast	protein-coding	832401	PO:0000293
AT5G06100	0.00429915	0.708922	MYB33	ATMYB33|K16F4.6|K16F4_6|myb domain protein 33	myb domain protein 33	DNA-binding transcription factor activity///DNA-binding transcription factor activity///nucleus///nucleus///negative regulation of cell population proliferation///response to ethylene///response to cytokinin///response to gibberellin///gibberellic acid mediated signaling pathway///positive regulation of abscisic acid-activated signaling pathway///positive regulation of programmed cell death///seq…	protein-coding	830497	PO:0009005///PO:0009025///PO:0009046///PO:0009066///PO:0009067///PO:0000013///PO:0000037///PO:0000230///PO:0008019///PO:0009005///PO:0009006///PO:0009009///PO:0009010///PO:0009025///PO:0009029///PO:0009030///PO:0009031///PO:0009032///PO:0009046///PO:0009047///PO:0009052///PO:0020030///PO:0020038///PO:0020100///PO:0020137///PO:0025022///PO:0025281///PO:0009066///PO:0025281///PO:0000293	PO:0001054///PO:0001078///PO:0001081///PO:0001185///PO:0004507///PO:0007064///PO:0007095///PO:0007098///PO:0007103///PO:0007115///PO:0007123///PO:0007611///PO:0007616///PO:0001016
AT1G68440	0.0570751	0.709489	AT1G68440	T2E12.1|T2E12_1	transmembrane protein	molecular_function///nucleus///biological_process	protein-coding	843173	PO:0000013///PO:0000037///PO:0000230///PO:0008019///PO:0009005///PO:0009006///PO:0009009///PO:0009010///PO:0009025///PO:0009029///PO:0009030///PO:0009031///PO:0009032///PO:0009046///PO:0009047///PO:0009052///PO:0020030///PO:0020038///PO:0020100///PO:0020137///PO:0025022///PO:0025281///PO:0020003///PO:0000293	PO:0001054///PO:0001078///PO:0001081///PO:0001185///PO:0004507///PO:0007064///PO:0007095///PO:0007098///PO:0007103///PO:0007115///PO:0007123///PO:0007611///PO:0007616
AT1G22960	0.0162467	0.71065	AT1G22960	F19G10.9|F19G10_9	Pentatricopeptide repeat (PPR) superfamily protein	mitochondrion	protein-coding	838903	PO:0000037///PO:0009005///PO:0009006///PO:0009009///PO:0009010///PO:0009030///PO:0009031///PO:0009032///PO:0009046///PO:0009047///PO:0009052///PO:0020100///PO:0025022///PO:0000293	PO:0001078///PO:0001185///PO:0004507///PO:0007611///PO:0007616///PO:0007057
AT4G01990	0.0105854	0.71082	AT4G01990	T7B11.26|T7B11_26	Tetratricopeptide repeat (TPR)-like superfamily protein	mRNA binding///mitochondrion///biological_process///chloroplast	protein-coding	828172	PO:0000013///PO:0000037///PO:0000230///PO:0008019///PO:0009005///PO:0009006///PO:0009009///PO:0009010///PO:0009025///PO:0009029///PO:0009030///PO:0009031///PO:0009032///PO:0009046///PO:0009047///PO:0009052///PO:0020030///PO:0020038///PO:0020100///PO:0020137///PO:0025022///PO:0000293	PO:0001054///PO:0001078///PO:0001081///PO:0001185///PO:0004507///PO:0007064///PO:0007095///PO:0007098///PO:0007103///PO:0007115///PO:0007123///PO:0007611///PO:0007616///PO:0007057
AT5G42770	0.0645498	0.710987	AT5G42770	MJB21.15|MJB21_15	Maf-like protein	cytoplasm///cytosol///biological_process///plastid///nucleoside-triphosphate diphosphatase activity///nucleoside-triphosphate diphosphatase activity	protein-coding	834287	PO:0000293
AT5G01840	0.0802588	0.711024	OFP1	ARABIDOPSIS THALIANA OVATE FAMILY PROTEIN 1|ATOFP1|T20L15.110|T20L15_110|ovate family protein 1	ovate family protein 1	protein binding///nucleus///nucleolus///cytoskeleton///cell growth///cortical microtubule organization///negative regulation of transcription, DNA-templated///regulation of unidimensional cell growth	protein-coding	831813	PO:0000037///PO:0009005///PO:0009006///PO:0009009///PO:0009010///PO:0009025///PO:0009030///PO:0009031///PO:0009046///PO:0009052///PO:0020100///PO:0025022///PO:0009001///PO:0009046///PO:0009053///PO:0000293	PO:0001078///PO:0001081///PO:0004507///PO:0007611///PO:0007616
AT1G15220	0.00628464	0.712141	CCMH	ATCCMH|F9L1.17|F9L1_17	cytochrome c biogenesis protein family	protein binding///mitochondrion///mitochondrion///mitochondrial inner membrane///embryo development ending in seed dormancy///oxidoreductase activity///cytochrome complex assembly///protein-containing complex	protein-coding	838089	PO:0000037///PO:0000230///PO:0009005///PO:0009009///PO:0009010///PO:0009030///PO:0009031///PO:0009046///PO:0009047///PO:0009052///PO:0020137///PO:0025022///PO:0000084///PO:0000293	PO:0001078///PO:0001081///PO:0001185///PO:0004507///PO:0007611///PO:0007616
AT4G20340	0.0598708	0.713944	AT4G20340	F9F13.4|F9F13_4	Transcription factor TFIIE, alpha subunit	transcription open complex formation at RNA polymerase II promoter///nucleus///transcription factor TFIIE complex///transcription initiation from RNA polymerase II promoter	protein-coding	827782	PO:0000293
AT3G13690	0.038514	0.714498	AT3G13690		kinase with adenine nucleotide alpha hydrolases-like domain-containing protein	protein serine/threonine kinase activity///ATP binding///nucleus///plasma membrane///protein phosphorylation///protein autophosphorylation	protein-coding	820578	PO:0000013///PO:0000037///PO:0000230///PO:0008019///PO:0009005///PO:0009006///PO:0009009///PO:0009010///PO:0009025///PO:0009029///PO:0009030///PO:0009031///PO:0009032///PO:0009046///PO:0009047///PO:0009052///PO:0020030///PO:0020038///PO:0020100///PO:0020137///PO:0025022///PO:0025281///PO:0000084///PO:0000293	PO:0001054///PO:0001078///PO:0001081///PO:0001185///PO:0004507///PO:0007064///PO:0007095///PO:0007098///PO:0007103///PO:0007115///PO:0007123///PO:0007611///PO:0007616
AT1G19880	0.0356909	0.714548	AT1G19880	F6F9.7|F6F9_7	Regulator of chromosome condensation (RCC1) family protein	nucleus	protein-coding	838576	PO:0000013///PO:0000037///PO:0000230///PO:0008019///PO:0009005///PO:0009006///PO:0009009///PO:0009010///PO:0009025///PO:0009029///PO:0009030///PO:0009031///PO:0009032///PO:0009046///PO:0009047///PO:0009052///PO:0020030///PO:0020038///PO:0020100///PO:0020137///PO:0025022///PO:0025281///PO:0000084///PO:0000293	PO:0001054///PO:0001078///PO:0001081///PO:0001185///PO:0004507///PO:0007064///PO:0007095///PO:0007098///PO:0007103///PO:0007115///PO:0007123///PO:0007611///PO:0007616
AT5G46340	0.018681	0.715349	RWA1	MPL12.14|MPL12_14|REDUCED WALL ACETYLATION 1	O-acetyltransferase family protein	Golgi apparatus///Golgi apparatus///carbohydrate metabolic process///plant-type secondary cell wall biogenesis///plant-type secondary cell wall biogenesis///plant-type secondary cell wall biogenesis///xyloglucan metabolic process///acetyltransferase activity///xylan metabolic process///xylan biosynthetic process///xylan biosynthetic process///xylan acetylation///xylan acetylation	protein-coding	834677	PO:0000013///PO:0000037///PO:0000230///PO:0008019///PO:0009005///PO:0009006///PO:0009009///PO:0009010///PO:0009025///PO:0009029///PO:0009030///PO:0009031///PO:0009032///PO:0009046///PO:0009047///PO:0009052///PO:0020030///PO:0020038///PO:0020100///PO:0020137///PO:0025022///PO:0025281///PO:0000084///PO:0009047///PO:0005352///PO:0006201///PO:0000293	PO:0001054///PO:0001078///PO:0001081///PO:0001185///PO:0004507///PO:0007064///PO:0007095///PO:0007098///PO:0007103///PO:0007115///PO:0007123///PO:0007611///PO:0007616
AT5G39420	0.0691916	0.715944	cdc2cAt	CDC2C|MUL8.100|MUL8_100	CDC2C	cyclin-dependent protein kinase holoenzyme complex///cyclin-dependent protein serine/threonine kinase activity///nucleus///nucleus///protein phosphorylation///RNA polymerase II CTD heptapeptide repeat kinase activity///phosphorylation///positive regulation of transcription elongation from RNA polymerase II promoter///phosphorylation of RNA polymerase II C-terminal domain	protein-coding	833938	PO:0009046///PO:0000230///PO:0009009///PO:0009029///PO:0009031///PO:0009032///PO:0009046///PO:0025022///PO:0025281///PO:0025195///PO:0025281	PO:0001185///PO:0007611///PO:0007616///PO:0001016///PO:0001017
AT5G52420	0.0543073	0.716295	AT5G52420	K24M7.17|K24M7_17	transmembrane protein	molecular_function///endoplasmic reticulum///biological_process///plastid///membrane	protein-coding	835318	PO:0000013///PO:0000037///PO:0000230///PO:0008019///PO:0009005///PO:0009006///PO:0009009///PO:0009010///PO:0009025///PO:0009029///PO:0009030///PO:0009031///PO:0009032///PO:0009046///PO:0009047///PO:0009052///PO:0020030///PO:0020038///PO:0020100///PO:0020137///PO:0025022///PO:0025281///PO:0000084///PO:0000293	PO:0001054///PO:0001078///PO:0001081///PO:0001185///PO:0004507///PO:0007064///PO:0007095///PO:0007098///PO:0007103///PO:0007115///PO:0007123///PO:0007611///PO:0007616
AT5G42880	0.0450965	0.716522	AT5G42880	MBD2.7|MBD2_7	WEAK CHLOROPLAST MOVEMENT UNDER BLUE LIGHT-like protein (DUF827)	molecular_function///cytosol///chloroplast avoidance movement///chloroplast accumulation movement	protein-coding	834299	PO:0000037///PO:0000230///PO:0009005///PO:0009031///PO:0009032///PO:0009046///PO:0025022///PO:0025281///PO:0025195///PO:0025281///PO:0000293	PO:0007611///PO:0007616///PO:0001016///PO:0001017
AT1G70540	0.088663	0.716729	EDA24	F24J13.11|F24J13_11|embryo sac development arrest 24	Plant invertase/pectin methylesterase inhibitor superfamily protein	chloroplast///polar nucleus fusion///pectinesterase activity///pectinesterase inhibitor activity	protein-coding	843391	PO:0009031///PO:0009046///PO:0025281///PO:0025195///PO:0025281	PO:0007616///PO:0001016///PO:0001017
AT1G19640	0.0262856	0.716934	JMT	F14P1.3|F14P1_3|jasmonic acid carboxyl methyltransferase	jasmonic acid carboxyl methyltransferase	nucleus///cytoplasm///S-adenosylmethionine-dependent methyltransferase activity///response to wounding///jasmonic acid metabolic process///jasmonic acid biosynthetic process///jasmonic acid mediated signaling pathway///methyl jasmonate methylesterase activity///methyl jasmonate methylesterase activity///oxylipin biosynthetic process///methylation///methylation	protein-coding	838551	PO:0009046///PO:0000013///PO:0008019///PO:0009006///PO:0009009///PO:0009010///PO:0009025///PO:0009029///PO:0009030///PO:0009031///PO:0009032///PO:0009046///PO:0009047///PO:0009052///PO:0020030///PO:0020137///PO:0025022///PO:0025281///PO:0025195///PO:0025281///PO:0000293	PO:0007611///PO:0007616///PO:0001078///PO:0001185///PO:0007064///PO:0007095///PO:0007103///PO:0007115///PO:0007123///PO:0007611///PO:0007616///PO:0001016///PO:0001017
AT4G19430	0.0778942	0.717184	AT4G19430	T5K18.210|T5K18_210	hypothetical protein	molecular_function///mitochondrion///biological_process	protein-coding	827684	PO:0000013///PO:0000037///PO:0008019///PO:0009009///PO:0009010///PO:0009025///PO:0009029///PO:0009030///PO:0009031///PO:0009032///PO:0009046///PO:0009047///PO:0009052///PO:0020038///PO:0020137///PO:0025022///PO:0025281///PO:0000293	PO:0001054///PO:0001078///PO:0001081///PO:0001185///PO:0004507///PO:0007064///PO:0007095///PO:0007098///PO:0007103///PO:0007115///PO:0007123///PO:0007611///PO:0007616
AT2G44745	0.000373545	0.718051	WRKY12	AtWRKY12|WRKY DNA-binding protein 12	WRKY family transcription factor	DNA-binding transcription factor activity///protein binding///nucleus///regulation of transcription, DNA-templated///regulation of transcription, DNA-templated///plant-type cell wall biogenesis///sequence-specific DNA binding	protein-coding	819083	PO:0000037///PO:0000230///PO:0009009///PO:0009010///PO:0009031///PO:0009032///PO:0009046///PO:0009052///PO:0000293	PO:0001078///PO:0004507///PO:0007611///PO:0007616
AT1G28440	0.081753	0.718357	HSL1	F3M18.12|F3M18_12|HAESA-like 1	HAESA-like 1	plasma membrane///plasma membrane///protein phosphorylation///kinase activity///phosphorylation///protein serine kinase activity	protein-coding	839742	PO:0000013///PO:0000037///PO:0000230///PO:0008019///PO:0009005///PO:0009006///PO:0009009///PO:0009010///PO:0009025///PO:0009029///PO:0009030///PO:0009031///PO:0009032///PO:0009046///PO:0009047///PO:0009052///PO:0020030///PO:0020038///PO:0020100///PO:0020137///PO:0025022///PO:0025281///PO:0000293	PO:0001054///PO:0001078///PO:0001081///PO:0001185///PO:0004507///PO:0007064///PO:0007095///PO:0007098///PO:0007103///PO:0007115///PO:0007123///PO:0007611///PO:0007616
AT1G68400	0.0675868	0.719102	AT1G68400	T2E12.5|T2E12_5	leucine-rich repeat transmembrane protein kinase family protein	protein binding///plasma membrane///protein phosphorylation///kinase activity///phosphorylation///protein serine kinase activity	protein-coding	843169	PO:0000013///PO:0000037///PO:0000230///PO:0008019///PO:0009005///PO:0009006///PO:0009009///PO:0009010///PO:0009025///PO:0009029///PO:0009030///PO:0009031///PO:0009032///PO:0009046///PO:0009047///PO:0009052///PO:0020030///PO:0020038///PO:0020100///PO:0020137///PO:0025022///PO:0000293	PO:0001054///PO:0001078///PO:0001081///PO:0001185///PO:0004507///PO:0007064///PO:0007095///PO:0007098///PO:0007103///PO:0007115///PO:0007123///PO:0007611///PO:0007616
AT3G52860	0.0116044	0.719402	AT3G52860		mediator of RNA polymerase II transcription subunit-like protein	molecular_function///nucleus///regulation of transcription, DNA-templated///mediator complex///mediator complex///regulation of leaf senescence	protein-coding	824452	PO:0000013///PO:0000037///PO:0000230///PO:0008019///PO:0009005///PO:0009009///PO:0009010///PO:0009025///PO:0009029///PO:0009030///PO:0009031///PO:0009032///PO:0009046///PO:0009047///PO:0009052///PO:0020030///PO:0020100///PO:0020137///PO:0025022///PO:0000293	PO:0001054///PO:0001078///PO:0001081///PO:0001185///PO:0004507///PO:0007098///PO:0007103///PO:0007115///PO:0007123///PO:0007611///PO:0007616
AT1G70610	0.061864	0.719791	ABCB26	ATP-binding cassette B26|ATTAP1|F5A18.21|F5A18_21|TAP1|transporter associated with antigen processing protein 1	transporter associated with antigen processing protein 1	mitochondrion///integral component of plasma membrane///chloroplast///chloroplast///chloroplast envelope///chloroplast envelope///transmembrane transporter activity///ATPase-coupled transmembrane transporter activity///ATPase-coupled transmembrane transporter activity///transmembrane transport///ABC-type transporter activity	protein-coding	843398	PO:0000013///PO:0000037///PO:0000230///PO:0008019///PO:0009005///PO:0009006///PO:0009009///PO:0009010///PO:0009025///PO:0009029///PO:0009030///PO:0009031///PO:0009032///PO:0009046///PO:0009047///PO:0009052///PO:0020030///PO:0020038///PO:0020100///PO:0020137///PO:0025022///PO:0025281///PO:0000084///PO:0025195///PO:0025281///PO:0000293	PO:0001054///PO:0001078///PO:0001081///PO:0001185///PO:0004507///PO:0007064///PO:0007095///PO:0007098///PO:0007103///PO:0007115///PO:0007123///PO:0007611///PO:0007616///PO:0001017
AT2G42900	0.000714129	0.720001	AT2G42900	F23E6.13	Plant basic secretory protein (BSP) family protein	molecular_function///cellular_component///biological_process	protein-coding	818891	PO:0000013///PO:0000037///PO:0000230///PO:0008019///PO:0009005///PO:0009006///PO:0009009///PO:0009010///PO:0009025///PO:0009029///PO:0009030///PO:0009031///PO:0009032///PO:0009046///PO:0009047///PO:0009052///PO:0020030///PO:0020038///PO:0020100///PO:0020137///PO:0025022///PO:0025281	PO:0001054///PO:0001078///PO:0001081///PO:0001185///PO:0004507///PO:0007064///PO:0007095///PO:0007098///PO:0007103///PO:0007115///PO:0007123///PO:0007611///PO:0007616
AT3G13674	0.0271072	0.720464	AT3G13674		hypothetical protein	molecular_function///mitochondrion///biological_process	protein-coding	820574	PO:0000013///PO:0000037///PO:0008019///PO:0009005///PO:0009006///PO:0009009///PO:0009010///PO:0009025///PO:0009030///PO:0009031///PO:0009032///PO:0009046///PO:0009052///PO:0020038///PO:0020100///PO:0020137///PO:0025022///PO:0000293	PO:0001054///PO:0001078///PO:0001081///PO:0001185///PO:0004507///PO:0007064///PO:0007098///PO:0007103///PO:0007115///PO:0007611///PO:0007616
AT4G23660	0.0481676	0.721236	PPT1	4-HYDROXYBENZOATE POLYPRENYL DIPHOSPHATE TRANSFERASE|AtPPT1|F9D16.130|F9D16_130|polyprenyltransferase 1	polyprenyltransferase 1	4-hydroxybenzoate decaprenyltransferase activity///mitochondrion///ubiquinone biosynthetic process///ubiquinone biosynthetic process///4-hydroxybenzoate octaprenyltransferase activity///embryo development ending in seed dormancy///4-hydroxybenzoate nonaprenyltransferase activity///4-hydroxybenzoate nonaprenyltransferase activity	protein-coding	828466	PO:0000013///PO:0000014///PO:0009005///PO:0009046///PO:0009047///PO:0000013///PO:0000037///PO:0000230///PO:0008019///PO:0009005///PO:0009006///PO:0009009///PO:0009010///PO:0009025///PO:0009029///PO:0009030///PO:0009031///PO:0009032///PO:0009046///PO:0009047///PO:0009052///PO:0020030///PO:0020038///PO:0020100///PO:0020137///PO:0025022///PO:0025281///PO:0000084///PO:0025195///PO:0025281///PO:0000293	PO:0001054///PO:0001078///PO:0001081///PO:0001185///PO:0004507///PO:0007064///PO:0007095///PO:0007098///PO:0007103///PO:0007115///PO:0007123///PO:0007611///PO:0007616///PO:0001017
AT1G34095	0.0197365	0.721371	AT1G34095		hypothetical protein	molecular_function///nucleus///biological_process	protein-coding	840308
AT2G18240	0.0908233	0.721925	AT2G18240		Rer1 family protein	molecular_function///plasma membrane///protein retention in ER lumen///retrograde vesicle-mediated transport, Golgi to endoplasmic reticulum///integral component of Golgi membrane	protein-coding	816339	PO:0000013///PO:0000037///PO:0000230///PO:0008019///PO:0009005///PO:0009006///PO:0009009///PO:0009010///PO:0009025///PO:0009029///PO:0009030///PO:0009031///PO:0009032///PO:0009046///PO:0009047///PO:0009052///PO:0020030///PO:0020038///PO:0020100///PO:0020137///PO:0025022///PO:0025281///PO:0000084///PO:0000293	PO:0001054///PO:0001078///PO:0001081///PO:0001185///PO:0004507///PO:0007064///PO:0007095///PO:0007098///PO:0007103///PO:0007115///PO:0007123///PO:0007611///PO:0007616
AT4G36990	0.0253791	0.721978	HSF4	AP22.9|AP22_9|ARABIDOPSIS THALIANA CLASS B HEAT SHOCK FACTOR B1|ARABIDOPSIS THALIANA HEAT SHOCK FACTOR 4|AT-HSFB1|ATHSF4|CLASS B HEAT SHOCK FACTOR B1|HSFB1|TBF1|TL1-binding transcription factor 1|heat shock factor 4	heat shock factor 4	RNA polymerase II cis-regulatory region sequence-specific DNA binding///DNA-binding transcription factor activity///DNA-binding transcription factor activity///nucleus///nucleus///regulation of transcription by RNA polymerase II///response to heat///negative regulation of transcription, DNA-templated	protein-coding	829853
AT3G28290	0.0636148	0.722085	AT14A		transmembrane protein, putative (DUF677)	cytoplasm///cytosol///plasma membrane///chloroplast///membrane	protein-coding	822455	PO:0009001///PO:0009005///PO:0009025///PO:0009046///PO:0009047///PO:0000293
AT3G09190	0.0587353	0.7229	AT3G09190	F3L24.6	Concanavalin A-like lectin family protein	extracellular region///photoperiodism, flowering	protein-coding	3768781	PO:0000293
AT1G35830	0.0563903	0.723115	AT1G35830	F10O5.2|F10O5_2	VQ motif-containing protein	molecular_function///nucleus///biological_process	protein-coding	840485	PO:0000293
AT2G25620	0.0756097	0.723134	DBP1	AtDBP1|DNA-binding protein phosphatase 1	DNA-binding protein phosphatase 1	protein binding///nucleus///nucleus///cytosol///protein dephosphorylation///regulation of defense response to virus///protein serine phosphatase activity///protein threonine phosphatase activity	protein-coding	817102	PO:0000013///PO:0000037///PO:0000230///PO:0008019///PO:0009005///PO:0009006///PO:0009009///PO:0009010///PO:0009025///PO:0009029///PO:0009030///PO:0009031///PO:0009032///PO:0009046///PO:0009047///PO:0009052///PO:0020030///PO:0020038///PO:0020100///PO:0020137///PO:0025022///PO:0025281///PO:0000084///PO:0025195///PO:0025281///PO:0000293	PO:0001054///PO:0001078///PO:0001081///PO:0001185///PO:0004507///PO:0007064///PO:0007095///PO:0007098///PO:0007103///PO:0007115///PO:0007123///PO:0007611///PO:0007616///PO:0001016///PO:0001017
AT1G27120	0.0906398	0.724437	AT1G27120	T7N9.18|T7N9_18	Galactosyltransferase family protein	Golgi membrane///Golgi apparatus///Golgi apparatus///protein glycosylation///galactosyltransferase activity///arabinogalactan protein metabolic process///glycosyltransferase activity///glycosyltransferase activity///hexosyltransferase activity///protein O-linked glycosylation via hydroxyproline///carbohydrate binding///hydroxyproline O-galactosyltransferase activity	protein-coding	839601	PO:0000013///PO:0000037///PO:0000230///PO:0008019///PO:0009005///PO:0009006///PO:0009009///PO:0009010///PO:0009025///PO:0009029///PO:0009030///PO:0009031///PO:0009032///PO:0009046///PO:0009052///PO:0020030///PO:0020038///PO:0020100///PO:0020137///PO:0025022///PO:0025281///PO:0000084///PO:0000191///PO:0000293	PO:0001054///PO:0001078///PO:0001081///PO:0001185///PO:0004507///PO:0007064///PO:0007095///PO:0007098///PO:0007103///PO:0007115///PO:0007123///PO:0007611///PO:0007616
AT2G19580	0.00996481	0.7247	TET2	F3P11.18|F3P11_18|tetraspanin2	tetraspanin2	molecular_function///plasma membrane///plasmodesma///chloroplast///auxin-activated signaling pathway	protein-coding	816477	PO:0000013///PO:0000037///PO:0000230///PO:0008019///PO:0009005///PO:0009006///PO:0009009///PO:0009010///PO:0009025///PO:0009029///PO:0009030///PO:0009031///PO:0009032///PO:0009046///PO:0009047///PO:0009052///PO:0020038///PO:0020100///PO:0020137///PO:0025022///PO:0025281///PO:0000293	PO:0001054///PO:0001078///PO:0001081///PO:0001185///PO:0004507///PO:0007064///PO:0007095///PO:0007098///PO:0007103///PO:0007115///PO:0007123///PO:0007611///PO:0007616
AT5G20730	0.0454286	0.724945	NPH4	ARF7|AUXIN RESPONSE FACTOR 7|AUXIN-REGULATED TRANSCRIPTIONAL ACTIVATOR 7|AUXIN-RESPONSIVE TRANSCRIPTIONAL ACTIVATOR 7|BIP|BIPOSTO|IAA21|IAA23|IAA25|MASSUGU 1|MSG1|NON-PHOTOTROPHIC HYPOCOTYL|T1M15.130|T1M15_130|TIR5|TRANSPORT INHIBITOR RESPONSE 5|indole-3-acetic acid inducible 21|indole-3-acetic acid inducible 23|indole-3-acetic acid inducible 25	Transcriptional factor B3 family protein / auxin-responsive factor AUX/IAA-like protein	DNA binding///DNA-binding transcription factor activity///protein binding///nucleus///nucleus///regulation of transcription, DNA-templated///regulation of transcription, DNA-templated///gravitropism///phototropism///response to ethylene///response to auxin///blue light signaling pathway///lateral root formation///regulation of growth///positive regulation of transcription, DNA-templated///leaf de…	protein-coding	832196	PO:0000016///PO:0009015///PO:0020038///PO:0020100///PO:0000013///PO:0000037///PO:0000230///PO:0008019///PO:0009005///PO:0009006///PO:0009009///PO:0009010///PO:0009025///PO:0009029///PO:0009030///PO:0009031///PO:0009032///PO:0009046///PO:0009047///PO:0009052///PO:0020030///PO:0020038///PO:0020100///PO:0020137///PO:0025022///PO:0025281///PO:0000293	PO:0001054///PO:0001078///PO:0001081///PO:0001185///PO:0004507///PO:0007064///PO:0007095///PO:0007098///PO:0007103///PO:0007115///PO:0007123///PO:0007611///PO:0007616
AT3G08943	0.0821312	0.724992	AT3G08943	T16O11.11	ARM repeat superfamily protein	nucleus///cytoplasm///cytosol///protein import into nucleus///nuclear localization sequence binding///small GTPase binding///nuclear import signal receptor activity	protein-coding	3768764	PO:0000293
AT2G38370	0.00791796	0.725622	AT2G38370	T19C21.14|T19C21_14	weak chloroplast movement under blue light protein (DUF827)	molecular_function///extracellular region///cytosol///chloroplast avoidance movement///chloroplast accumulation movement	protein-coding	818418	PO:0000013///PO:0000037///PO:0000230///PO:0008019///PO:0009005///PO:0009006///PO:0009009///PO:0009010///PO:0009025///PO:0009030///PO:0009031///PO:0009032///PO:0009046///PO:0009047///PO:0009052///PO:0020038///PO:0020100///PO:0020137///PO:0025022///PO:0025281///PO:0000084///PO:0025195///PO:0025281///PO:0000293	PO:0001054///PO:0001078///PO:0001081///PO:0001185///PO:0004507///PO:0007064///PO:0007095///PO:0007103///PO:0007115///PO:0007611///PO:0007616///PO:0001017
AT3G50080	0.0995912	0.725879	VFB2	VIER F-box proteine 2	VIER F-box protein 2	ubiquitin-protein transferase activity///cytoplasm///cytoplasm///ubiquitin-dependent protein catabolic process///SCF ubiquitin ligase complex///SCF-dependent proteasomal ubiquitin-dependent protein catabolic process	protein-coding	824170	PO:0000013///PO:0000037///PO:0000230///PO:0008019///PO:0009005///PO:0009006///PO:0009009///PO:0009010///PO:0009025///PO:0009029///PO:0009030///PO:0009031///PO:0009032///PO:0009046///PO:0009047///PO:0009052///PO:0020030///PO:0020038///PO:0020100///PO:0020137///PO:0025022///PO:0025281///PO:0009005///PO:0009025///PO:0020030///PO:0000084///PO:0000293	PO:0001054///PO:0001078///PO:0001081///PO:0001185///PO:0004507///PO:0007064///PO:0007095///PO:0007098///PO:0007103///PO:0007115///PO:0007123///PO:0007611///PO:0007616
AT5G36940	0.0102329	0.72638	CAT3	MLF18.60|MLF18_60|cationic amino acid transporter 3	cationic amino acid transporter 3	nuclear envelope///endoplasmic reticulum///amino acid transport///amino acid transmembrane transporter activity///basic amino acid transmembrane transporter activity///basic amino acid transmembrane transporter activity	protein-coding	833664	PO:0009005///PO:0009025///PO:0009046///PO:0009047///PO:0000013///PO:0000037///PO:0000230///PO:0008019///PO:0009005///PO:0009006///PO:0009009///PO:0009010///PO:0009025///PO:0009029///PO:0009030///PO:0009031///PO:0009032///PO:0009046///PO:0009047///PO:0009052///PO:0020030///PO:0020038///PO:0020100///PO:0020137///PO:0025022///PO:0025281///PO:0000293	PO:0001054///PO:0001078///PO:0001081///PO:0001185///PO:0004507///PO:0007064///PO:0007095///PO:0007098///PO:0007103///PO:0007115///PO:0007123///PO:0007611///PO:0007616
AT4G32610	0.097863	0.726966	AT4G32610	F4D11.190|F4D11_190	copper ion binding protein	copper ion binding///nucleus	protein-coding	829396	PO:0000293
AT1G31350	0.0315071	0.727495	KUF1	KAR-UP F-box 1|T19E23.14|T19E23_14	KAR-UP F-box 1	protein binding///nucleus///chloroplast///protein ubiquitination	protein-coding	840024	PO:0000013///PO:0000230///PO:0009006///PO:0009009///PO:0009010///PO:0009025///PO:0009029///PO:0009030///PO:0009031///PO:0009032///PO:0009046///PO:0009047///PO:0020030///PO:0025022///PO:0025281///PO:0000084///PO:0025281///PO:0000293	PO:0001054///PO:0001078///PO:0001081///PO:0004507///PO:0007095///PO:0007103///PO:0007115///PO:0007123///PO:0007611///PO:0007616///PO:0001017
ATMG00030	0.0475327	0.727829
AT2G38360	0.0959709	0.727918	PRA1.B4	T19C21.15|T19C21_15|prenylated RAB acceptor 1.B4	prenylated RAB acceptor 1.B4	molecular_function///endosome///endoplasmic reticulum///endoplasmic reticulum///Golgi apparatus///Golgi apparatus///trans-Golgi network///plasma membrane///membrane///vesicle-mediated transport///vesicle-mediated transport	protein-coding	818416	PO:0000013///PO:0000037///PO:0000230///PO:0008019///PO:0009005///PO:0009006///PO:0009009///PO:0009010///PO:0009025///PO:0009029///PO:0009030///PO:0009031///PO:0009032///PO:0009046///PO:0009052///PO:0020030///PO:0020038///PO:0020100///PO:0020137///PO:0025022///PO:0025281///PO:0000084///PO:0025195///PO:0025281///PO:0000293	PO:0001054///PO:0001078///PO:0001081///PO:0001185///PO:0004507///PO:0007064///PO:0007095///PO:0007098///PO:0007103///PO:0007115///PO:0007123///PO:0007611///PO:0007616///PO:0001016///PO:0001017
AT1G49290	0.0891198	0.728122	AT1G49290	F13F21.27|F13F21_27	Rho guanine nucleotide exchange factor	molecular_function///nucleus///biological_process	protein-coding	841352	PO:0009009///PO:0009029///PO:0009030///PO:0009031///PO:0009032///PO:0009046///PO:0025022///PO:0025281///PO:0000084///PO:0025195///PO:0025281	PO:0001185///PO:0007611///PO:0007616///PO:0001016///PO:0001017
AT2G20070	0.0788687	0.728269	AT2G20070	T2G17.13|T2G17_13	defensin-like protein	molecular_function///extracellular region	protein-coding	816526
AT4G28200	0.0271962	0.729239	AT4G28200	F26K10.80|F26K10_80	U3 small nucleolar RNA-associated-like protein	maturation of SSU-rRNA from tricistronic rRNA transcript (SSU-rRNA, 5.8S rRNA, LSU-rRNA)///nucleus///snoRNA binding///small-subunit processome///Pwp2p-containing subcomplex of 90S preribosome	protein-coding	828935	PO:0000013///PO:0000037///PO:0000230///PO:0008019///PO:0009005///PO:0009006///PO:0009009///PO:0009010///PO:0009025///PO:0009029///PO:0009030///PO:0009031///PO:0009032///PO:0009046///PO:0009047///PO:0009052///PO:0020030///PO:0020038///PO:0020100///PO:0020137///PO:0025022///PO:0025281///PO:0000293	PO:0001054///PO:0001078///PO:0001081///PO:0001185///PO:0004507///PO:0007064///PO:0007095///PO:0007098///PO:0007103///PO:0007115///PO:0007123///PO:0007611///PO:0007616
AT1G60990	0.0778654	0.729683	AT1G60990	T7P1.13|T7P1_13	Glycine cleavage T-protein family	cytoplasm///chloroplast///chloroplast///iron-sulfur cluster assembly///oxidoreductase activity	protein-coding	842391	PO:0000013///PO:0000037///PO:0000230///PO:0008019///PO:0009006///PO:0009009///PO:0009010///PO:0009025///PO:0009029///PO:0009030///PO:0009031///PO:0009032///PO:0009046///PO:0009047///PO:0009052///PO:0020030///PO:0020038///PO:0020100///PO:0020137///PO:0025022///PO:0000014///PO:0000293	PO:0001054///PO:0001078///PO:0001081///PO:0001185///PO:0004507///PO:0007064///PO:0007095///PO:0007098///PO:0007103///PO:0007115///PO:0007123///PO:0007611///PO:0007616///PO:0007131
AT3G05180	0.0687864	0.729779	AT3G05180	T12H1.15|T12H1_15	GDSL-like Lipase/Acylhydrolase superfamily protein	systemic acquired resistance///hydrolase activity, acting on ester bonds///apoplast	protein-coding	819682	PO:0000013///PO:0000037///PO:0008019///PO:0009006///PO:0009009///PO:0009010///PO:0009025///PO:0009029///PO:0009030///PO:0009031///PO:0009032///PO:0009046///PO:0009047///PO:0009052///PO:0020030///PO:0020038///PO:0020100///PO:0020137///PO:0025022///PO:0000293	PO:0001054///PO:0001078///PO:0001081///PO:0001185///PO:0004507///PO:0007064///PO:0007095///PO:0007098///PO:0007103///PO:0007115///PO:0007123///PO:0007611///PO:0007616
AT4G38950	0.00576838	0.730081	AT4G38950	F19H22.50|F19H22_50	ATP binding microtubule motor family protein	mRNA binding///cytoplasm///microtubule-based movement///microtubule binding///plasmodesma	protein-coding	830050	PO:0000013///PO:0000037///PO:0000230///PO:0008019///PO:0009005///PO:0009006///PO:0009009///PO:0009010///PO:0009025///PO:0009029///PO:0009030///PO:0009031///PO:0009032///PO:0009046///PO:0009052///PO:0020038///PO:0020100///PO:0025022///PO:0000084///PO:0000293///PO:0000293	PO:0001054///PO:0001078///PO:0001081///PO:0001185///PO:0004507///PO:0007064///PO:0007098///PO:0007103///PO:0007115///PO:0007611///PO:0007616
AT4G21610	0.0883719	0.73023	LOL2	F18E5.230|F18E5_230|lsd one like 2	lsd one like 2	protein binding///nucleus///response to bacterium	protein-coding	828248	PO:0000013///PO:0000037///PO:0000230///PO:0008019///PO:0009005///PO:0009006///PO:0009009///PO:0009010///PO:0009025///PO:0009029///PO:0009030///PO:0009031///PO:0009032///PO:0009046///PO:0009047///PO:0009052///PO:0020030///PO:0020038///PO:0020100///PO:0020137///PO:0025022///PO:0025281///PO:0000084///PO:0000191///PO:0000293	PO:0001054///PO:0001078///PO:0001081///PO:0001185///PO:0004507///PO:0007064///PO:0007095///PO:0007098///PO:0007103///PO:0007115///PO:0007123///PO:0007611///PO:0007616
AT3G08670	0.000247543	0.730464	AT3G08670		serine/arginine repetitive matrix-like protein	nucleus///response to oxidative stress///cortical microtubule organization///cortical microtubule///cortical microtubule	protein-coding	820014	PO:0000013///PO:0000037///PO:0000230///PO:0008019///PO:0009005///PO:0009006///PO:0009009///PO:0009010///PO:0009025///PO:0009029///PO:0009030///PO:0009031///PO:0009032///PO:0009046///PO:0009047///PO:0009052///PO:0020030///PO:0020100///PO:0020137///PO:0025022///PO:0025281///PO:0000293	PO:0001054///PO:0001078///PO:0001081///PO:0001185///PO:0004507///PO:0007064///PO:0007095///PO:0007103///PO:0007115///PO:0007123///PO:0007611///PO:0007616
AT2G39510	0.00487554	0.7312	UMAMIT14	F12L6.17|F12L6_17|Usually multiple acids move in and out Transporters 14	nodulin MtN21 /EamA-like transporter family protein	plasma membrane///plasma membrane///chloroplast///L-glutamine transmembrane transporter activity///seed development///L-glutamate import across plasma membrane	protein-coding	818536	PO:0000037///PO:0009005///PO:0009009///PO:0009010///PO:0009025///PO:0009029///PO:0009030///PO:0009031///PO:0009032///PO:0009046///PO:0009052///PO:0020030///PO:0020100///PO:0025022///PO:0025281	PO:0001078///PO:0001081///PO:0001185///PO:0007115///PO:0007611///PO:0007616
AT4G21970	0.0876593	0.731417	AT4G21970	F1N20.70	senescence regulator (Protein of unknown function, DUF584)	molecular_function///nucleus///biological_process	protein-coding	828286	PO:0000293
AT5G18440	0.061506	0.731521	NUFIP	AtNUFIP|F20L16.160|F20L16_160|nuclear FMRP-interacting protein	GATA zinc finger protein	small nucleolar ribonucleoprotein complex assembly///box C/D snoRNP assembly///nucleus///nucleus	protein-coding	831962	PO:0000013///PO:0000037///PO:0000230///PO:0008019///PO:0009005///PO:0009006///PO:0009009///PO:0009010///PO:0009025///PO:0009029///PO:0009030///PO:0009031///PO:0009032///PO:0009046///PO:0009047///PO:0009052///PO:0020030///PO:0020038///PO:0020100///PO:0020137///PO:0025022///PO:0025281///PO:0000293	PO:0001054///PO:0001078///PO:0001081///PO:0001185///PO:0004507///PO:0007064///PO:0007095///PO:0007098///PO:0007103///PO:0007115///PO:0007123///PO:0007611///PO:0007616
AT1G34150	0.00767018	0.731856	AT1G34150	F12G12.3|F12G12_3	Pseudouridine synthase family protein	RNA binding///nucleus///nucleus///cytoplasm///pseudouridine synthase activity///pseudouridine synthase activity///tRNA pseudouridine synthesis///mRNA pseudouridine synthesis	protein-coding	840314	PO:0000013///PO:0000037///PO:0000230///PO:0008019///PO:0009005///PO:0009009///PO:0009010///PO:0009025///PO:0009029///PO:0009030///PO:0009031///PO:0009032///PO:0009046///PO:0009047///PO:0009052///PO:0020038///PO:0020100///PO:0020137///PO:0025022///PO:0025281///PO:0000084///PO:0025281///PO:0000293	PO:0001054///PO:0001078///PO:0001081///PO:0001185///PO:0004507///PO:0007064///PO:0007095///PO:0007103///PO:0007115///PO:0007123///PO:0007611///PO:0007616///PO:0001016///PO:0001017
AT1G20840	0.0242902	0.732585	TMT1	AtTMT1|F9H16.18|F9H16_18|tonoplast monosaccharide transporter1	tonoplast monosaccharide transporter1	plant-type vacuole///nucleoside transmembrane transporter activity///nucleus///response to nematode///plant-type vacuole membrane///transmembrane transporter activity///transmembrane transport	protein-coding	838676	PO:0000013///PO:0000037///PO:0000230///PO:0008019///PO:0009005///PO:0009006///PO:0009009///PO:0009010///PO:0009025///PO:0009029///PO:0009030///PO:0009031///PO:0009032///PO:0009046///PO:0009047///PO:0009052///PO:0020030///PO:0020038///PO:0020100///PO:0020137///PO:0025022///PO:0025281///PO:0009005///PO:0004006///PO:0006339///PO:0006340///PO:0009005///PO:0009032///PO:0009046///PO:0009047///PO:000906…	PO:0001054///PO:0001078///PO:0001081///PO:0001185///PO:0004507///PO:0007064///PO:0007095///PO:0007098///PO:0007103///PO:0007115///PO:0007123///PO:0007611///PO:0007616///PO:0001016///PO:0001017
AT4G16540	0.021983	0.732595	AT4G16540	DL4295C|FCAALL.391	Heat shock protein HSP20/alpha crystallin family	cytoplasm///chloroplast	protein-coding	827353	PO:0000293
AT5G46590	0.0374487	0.732732	NAC096	F10E10.6|F10E10_6|NAC domain containing protein 96|anac096	NAC domain containing protein 96	DNA binding///DNA-binding transcription factor activity///DNA-binding transcription factor activity///protein binding///nucleus///nucleus///regulation of transcription, DNA-templated///response to wounding///positive regulation of abscisic acid-activated signaling pathway	protein-coding	834702	PO:0000037///PO:0009009///PO:0009010///PO:0009031///PO:0009046///PO:0009052///PO:0020100///PO:0025022///PO:0000084///PO:0000293	PO:0001078///PO:0001081///PO:0001185///PO:0004507///PO:0007611///PO:0007616
AT4G30900	0.0365522	0.733004	AT4G30900	F6I18.190|F6I18_190	DNAse I-like superfamily protein	3'-5'-exoribonuclease activity///nucleus///biological_process	protein-coding	829214	PO:0000013///PO:0000037///PO:0000230///PO:0008019///PO:0009005///PO:0009006///PO:0009009///PO:0009010///PO:0009025///PO:0009029///PO:0009030///PO:0009031///PO:0009032///PO:0009046///PO:0009047///PO:0009052///PO:0020030///PO:0020038///PO:0020100///PO:0020137///PO:0025022///PO:0025281///PO:0000084///PO:0025281///PO:0000293	PO:0001054///PO:0001078///PO:0001081///PO:0001185///PO:0004507///PO:0007064///PO:0007095///PO:0007098///PO:0007103///PO:0007115///PO:0007123///PO:0007611///PO:0007616///PO:0001017
AT2G31710	0.06374	0.733646	AT2G31710	T9H9.23|T9H9_23	Vacuolar ATPase assembly integral membrane protein VMA21-like domain-containing protein	molecular_function///endoplasmic reticulum membrane///chloroplast///vacuolar proton-transporting V-type ATPase complex assembly	protein-coding	817727	PO:0000013///PO:0000037///PO:0000230///PO:0008019///PO:0009005///PO:0009006///PO:0009009///PO:0009010///PO:0009025///PO:0009029///PO:0009030///PO:0009031///PO:0009032///PO:0009046///PO:0009047///PO:0009052///PO:0020030///PO:0020038///PO:0020100///PO:0020137///PO:0025022///PO:0025281///PO:0000293	PO:0001054///PO:0001078///PO:0001081///PO:0001185///PO:0004507///PO:0007064///PO:0007095///PO:0007098///PO:0007103///PO:0007115///PO:0007123///PO:0007611///PO:0007616
AT1G14440	0.0972693	0.734163	HB31	AtHB31|F14L17.21|F14L17_21|FLORAL TRANSITION AT THE MERISTEM2|FTM2|ZHD4|ZINC FINGER HOMEODOMAIN 4|homeobox protein 31	homeobox protein 31	transcription cis-regulatory region binding///DNA-binding transcription factor activity///protein binding///nucleus///nucleus///nucleus///regulation of transcription, DNA-templated///protein homodimerization activity///protein homodimerization activity///long-day photoperiodism, flowering	protein-coding	838006	PO:0000013///PO:0000037///PO:0008019///PO:0009006///PO:0009009///PO:0009010///PO:0009025///PO:0009029///PO:0009030///PO:0009031///PO:0009032///PO:0009046///PO:0009047///PO:0009052///PO:0020038///PO:0020137///PO:0025022///PO:0009046///PO:0020148///PO:0000293	PO:0001054///PO:0001078///PO:0001081///PO:0001185///PO:0004507///PO:0007064///PO:0007098///PO:0007103///PO:0007115///PO:0007611///PO:0007616
AT2G41250	0.0375302	0.736124	AT2G41250	F13H10.20|F13H10_20	Haloacid dehalogenase-like hydrolase (HAD) superfamily protein		protein-coding	818724	PO:0000013///PO:0000037///PO:0000230///PO:0008019///PO:0009005///PO:0009006///PO:0009009///PO:0009010///PO:0009025///PO:0009029///PO:0009030///PO:0009031///PO:0009032///PO:0009046///PO:0009047///PO:0009052///PO:0020030///PO:0020038///PO:0020100///PO:0020137///PO:0025022///PO:0025281///PO:0000084///PO:0025195///PO:0025281///PO:0000293	PO:0001054///PO:0001078///PO:0001081///PO:0001185///PO:0004507///PO:0007064///PO:0007095///PO:0007098///PO:0007103///PO:0007115///PO:0007123///PO:0007611///PO:0007616///PO:0001016///PO:0001017
AT3G59290	0.0661011	0.736147	AT3G59290		ENTH/VHS family protein	phospholipid binding///nucleus///endosome///plasma membrane///plasma membrane///endocytosis///cell plate///clathrin vesicle coat///clathrin binding	protein-coding	825098	PO:0009030///PO:0009031///PO:0009046///PO:0009047///PO:0025281///PO:0025195///PO:0025281///PO:0000293	PO:0007611///PO:0007616///PO:0001016///PO:0001017
AT5G16100	0.0368696	0.736215	AT5G16100	T21H19.20|T21H19_20	RWP-RK domain protein	DNA-binding transcription factor activity///nucleus	protein-coding	831467	PO:0000013///PO:0000037///PO:0000230///PO:0008019///PO:0009005///PO:0009006///PO:0009009///PO:0009010///PO:0009025///PO:0009029///PO:0009030///PO:0009031///PO:0009032///PO:0009046///PO:0009047///PO:0009052///PO:0020030///PO:0020038///PO:0020100///PO:0025022///PO:0025281///PO:0000084///PO:0025195///PO:0025281	PO:0001054///PO:0001078///PO:0001081///PO:0001185///PO:0004507///PO:0007064///PO:0007095///PO:0007098///PO:0007103///PO:0007115///PO:0007123///PO:0007611///PO:0007616///PO:0001016///PO:0001017
AT1G57590	0.0689413	0.736627	AT1G57590	T8L23.6|T8L23_6	Pectinacetylesterase family protein	extracellular region///plant-type cell wall///pectin acetylesterase activity///cell wall organization	protein-coding	842135	PO:0000230///PO:0009005///PO:0009025///PO:0009029///PO:0009030///PO:0009031///PO:0009032///PO:0009046///PO:0009047///PO:0020030///PO:0020100///PO:0020137///PO:0025022///PO:0025281///PO:0009015///PO:0000084///PO:0000293	PO:0007115///PO:0007123///PO:0007611///PO:0007616
AT3G12080	0.0296557	0.737118	emb2738	embryo defective 2738	GTP-binding family protein	mRNA binding///GTP binding///cytosol///chloroplast///chloroplast///chloroplast///chloroplast///embryo development ending in seed dormancy///embryo development ending in seed dormancy///plastid transcription	protein-coding	820382	PO:0000013///PO:0000037///PO:0000230///PO:0008019///PO:0009005///PO:0009006///PO:0009009///PO:0009010///PO:0009025///PO:0009029///PO:0009030///PO:0009031///PO:0009032///PO:0009046///PO:0009047///PO:0009052///PO:0020030///PO:0020038///PO:0020100///PO:0020137///PO:0025022///PO:0000293	PO:0001054///PO:0001078///PO:0001081///PO:0001185///PO:0004507///PO:0007064///PO:0007095///PO:0007098///PO:0007103///PO:0007115///PO:0007123///PO:0007611///PO:0007616
AT2G39260	0.0584068	0.737871	AT2G39260	T16B24.10|T16B24_10	regulator of nonsense transcripts UPF2	nuclear-transcribed mRNA catabolic process, nonsense-mediated decay///nuclear-transcribed mRNA catabolic process, nonsense-mediated decay///mRNA binding///protein binding///nucleolus///cytoplasm///cytoplasm///cytoplasm///polysome///response to wounding///salicylic acid mediated signaling pathway///jasmonic acid mediated signaling pathway///exon-exon junction complex///defense response to bacteriu…	protein-coding	818511	PO:0000013///PO:0000037///PO:0000230///PO:0008019///PO:0009005///PO:0009006///PO:0009009///PO:0009010///PO:0009025///PO:0009029///PO:0009030///PO:0009031///PO:0009032///PO:0009046///PO:0009047///PO:0009052///PO:0020030///PO:0020038///PO:0020100///PO:0020137///PO:0025022///PO:0025281///PO:0000084///PO:0000293	PO:0001054///PO:0001078///PO:0001081///PO:0001185///PO:0004507///PO:0007064///PO:0007095///PO:0007098///PO:0007103///PO:0007115///PO:0007123///PO:0007611///PO:0007616
AT1G65540	0.0939253	0.737981	LETM2	AtLETM2|F5I14.7|F5I14_7|leucine zipper-EF-hand-containing transmembrane protein 2	LETM1-like protein	calcium ion binding///nucleus///mitochondrion///mitochondrion///cellular metal ion homeostasis///ribosome binding	protein-coding	842865	PO:0000013///PO:0000037///PO:0000230///PO:0008019///PO:0009005///PO:0009006///PO:0009009///PO:0009010///PO:0009025///PO:0009029///PO:0009030///PO:0009031///PO:0009032///PO:0009046///PO:0009047///PO:0009052///PO:0020030///PO:0020038///PO:0020100///PO:0020137///PO:0025022///PO:0025281///PO:0000293	PO:0001054///PO:0001078///PO:0001081///PO:0001185///PO:0004507///PO:0007064///PO:0007095///PO:0007098///PO:0007103///PO:0007115///PO:0007123///PO:0007611///PO:0007616
AT2G30000	0.0638822	0.738352	AT2G30000	F23F1.8|F23F1_8	PHF5-like protein	nucleus	protein-coding	817551	PO:0000013///PO:0000037///PO:0000230///PO:0008019///PO:0009005///PO:0009006///PO:0009009///PO:0009010///PO:0009025///PO:0009029///PO:0009030///PO:0009031///PO:0009032///PO:0009046///PO:0009047///PO:0009052///PO:0020030///PO:0020038///PO:0020100///PO:0020137///PO:0025022///PO:0025281///PO:0000084///PO:0025195///PO:0025281///PO:0000293	PO:0001054///PO:0001078///PO:0001081///PO:0001185///PO:0004507///PO:0007064///PO:0007095///PO:0007098///PO:0007103///PO:0007115///PO:0007123///PO:0007611///PO:0007616///PO:0001017
AT3G26742	0.0304259	0.738435	AT3G26742		hypothetical protein	molecular_function///biological_process	protein-coding	6241077
AT1G03940	0.025269	0.738878	AT1G03940	F21M11.13|F21M11_13	HXXXD-type acyl-transferase family protein	cytoplasm///acyltransferase activity, transferring groups other than amino-acyl groups	protein-coding	839366	PO:0000293
AT5G13970	0.0390804	0.739484	AT5G13970	MAC12.6|MAC12_6	midasin-like protein	nucleus///biological_process	protein-coding	831245	PO:0000013///PO:0000037///PO:0000230///PO:0008019///PO:0009005///PO:0009006///PO:0009009///PO:0009010///PO:0009025///PO:0009029///PO:0009030///PO:0009031///PO:0009032///PO:0009046///PO:0009047///PO:0009052///PO:0020030///PO:0020038///PO:0020100///PO:0020137///PO:0025022///PO:0025281///PO:0000084///PO:0000293	PO:0001054///PO:0001078///PO:0001081///PO:0001185///PO:0004507///PO:0007064///PO:0007095///PO:0007098///PO:0007103///PO:0007115///PO:0007123///PO:0007611///PO:0007616
AT4G29170	0.0443325	0.740114	ATMND1	F19B15.200|F19B15_200	Mnd1 family protein	double-stranded DNA binding///protein binding///nucleus///nucleus///double-strand break repair///reciprocal meiotic recombination///embryo sac development///pollen development///response to ionizing radiation	protein-coding	829038	PO:0000037///PO:0008019///PO:0009005///PO:0009006///PO:0009009///PO:0009010///PO:0009025///PO:0009031///PO:0009032///PO:0009046///PO:0009052///PO:0025022///PO:0000293	PO:0001078///PO:0001081///PO:0001185///PO:0004507///PO:0007115///PO:0007611///PO:0007616
AT1G03730	0.00561974	0.740197	AT1G03730	F21B7.33	pyrroline-5-carboxylate reductase	molecular_function///biological_process///chloroplast	protein-coding	839106	PO:0000013///PO:0000037///PO:0000230///PO:0008019///PO:0009005///PO:0009009///PO:0009010///PO:0009025///PO:0009029///PO:0009030///PO:0009031///PO:0009032///PO:0009046///PO:0009047///PO:0009052///PO:0020030///PO:0020038///PO:0020100///PO:0020137///PO:0025022///PO:0025281///PO:0000293	PO:0001054///PO:0001078///PO:0001081///PO:0001185///PO:0004507///PO:0007064///PO:0007095///PO:0007098///PO:0007103///PO:0007115///PO:0007123///PO:0007611///PO:0007616
